# Supplementary material for: T cell receptor β repertoires in patients with COVID-19 reveal disease severity signatures
Source: Front Immunol. 2023 Jul 5;14:1190844. doi: 10.3389/fimmu.2023.1190844 (PMC10355153; doi:10.3389/fimmu.2023.1190844)
Supplement: Supplementary file 6 [file Table_1.xlsx]

## Sheet: Coxph
Table S1. Cox's proportional hazards regression model analysis of factors affecting COVID-19
		beta	HR (95% CI for HR)	Score (logrank) test	p.value
Basic information	Sex	-0.9982	0.3686 (0.07032-1.932)	1.507	0.2196
	Age	0.03427	1.035 (0.979-1.094)	1.522	0.2173
T cell subsets	CD45	-0.0006476	0.9994 (0.9957-1.003)	0.1206	0.7283
	LY%	0.004126	1.004 (0.9001-1.12)	0.00546	0.9411
	CD3Abs	-0.001384	0.9986 (0.9955-1.002)	0.7918	0.3735
	Th%	0.09285	1.097 (0.9576-1.257)	1.911	0.1669
	Th#	-0.002044	0.998 (0.9932-1.003)	0.6794	0.4098
	Ts%	-0.131	0.8773 (0.7326-1.05)	1.748	0.1861
	Ts#	-0.003602	0.9964 (0.988-1.005)	0.7197	0.3962
Interleukin	IL-1β	-0.2072	0.8129 (0.4206-1.571)	0.5417	0.4617
	IL-2R	0.00126	1.001 (1-1.003)	4.796	0.02852
	IL-6	0.01279	1.013 (1.006-1.02)	183.4	8.593e-42
	IL-8	0.0001785	1 (0.9573-1.045)	6.385e-05	0.9936
	IL-10	0.04776	1.049 (0.9928-1.108)	3.835	0.0502
	TNF-α	0.08479	1.088 (0.9468-1.251)	1.578	0.209
Mechanical Ventilation	Hours	0.001219	1.001 (0.9989-1.004)	1.17	0.2795
