# Supplementary material for: T cell receptor β repertoires in patients with COVID-19 reveal disease severity signatures
Source: Front Immunol. 2023 Jul 5;14:1190844. doi: 10.3389/fimmu.2023.1190844 (PMC10355153; doi:10.3389/fimmu.2023.1190844)
Supplement: Supplementary file 7 [file Table_2.xlsx]

## Sheet: Sequencing statistics
Table S2. Statistics of sequencing data
Group	Paired-end reads	High-quality sequences (%)	Aligned sequences (%)	Overlapped sequences (%)	Found CDR3 sequences (%)
Control	17,150,217 (6,346,330)	99.77 (0.82)	88.15 (5.61)	86.10 (5.99)	80.71 (5.51)
Moderate	12,290,038 (1,711,250)	90.87 (4.01)	80.17 (5.36)	78.99 (5.42)	69.32 (6.86)
Severe	12,723,377 (2,088,077)	93.83 (4.08)	76.78 (5.35)	75.45 (5.38)	63.37 (6.77)
Critical	12,906,833 (1,672,480)	95.43 (3.47)	76.19 (6.24)	74.96 (6.24)	62.33 (8.05)
