# Supplementary material for: T cell receptor β repertoires in patients with COVID-19 reveal disease severity signatures
Source: Front Immunol. 2023 Jul 5;14:1190844. doi: 10.3389/fimmu.2023.1190844 (PMC10355153; doi:10.3389/fimmu.2023.1190844)
Supplement: Supplementary file 8 [file Table_3.xlsx]

## Sheet: V Gene
Table S3. Significant difference genes of V genes and J genes and V-J pairs
V Gene	pValue
TRBV7.9	2.52575e-44
TRBV5.6	5.9797e-37
TRBV6.7	9.97175e-35
TRBV6.8	6.01803e-31
TRBV29.1	3.003e-30
TRBV16	6.91432e-30
TRBV12.4	1.32503e-28
TRBV6.2	2.70956e-28
TRBV9	2.25382e-26
TRBV6.1	6.15344e-25
TRBV11.2	4.37831e-24
TRBV5.5	3.15506e-21
TRBV6.9	1.13275e-19
TRBV7.6	6.58452e-19
TRBV6.6	8.08229e-19
TRBV11.1	1.13847e-18
TRBV13	1.21827e-18
TRBV5.7	2.04999e-18
TRBV24.1	1.93839e-17
TRBV10.3	8.82989e-17
TRBV19	2.16028e-16
TRBV2	4.13551e-16
TRBV4.2	1.24006e-15
TRBV3.1	1.58567e-15
TRBV4.1	2.26491e-15
TRBV30	1.10045e-13
TRBV14	1.31533e-12
TRBV7.2	2.36113e-12
TRBV25.1	3.11156e-12
TRBV11.3	3.41844e-12
TRBV10.2	9.32547e-12
TRBV6.5	3.00397e-11
TRBV5.4	1.23777e-10
TRBV18	4.4158e-09
TRBV5.1	4.77406e-09
TRBV6.3	2.67336e-08
TRBV5.8	4.29653e-08
TRBV7.7	4.59782e-08
TRBV6.4	1.881e-07
TRBV7.5	4.05659e-07
TRBV21.1	1.15194e-05
TRBV12.3	1.71563e-05
TRBV3.2	5.84738e-05
TRBV12.1	0.000228787
TRBV20.1	0.000576289
TRBV7.3	0.000647812
TRBV4.3	0.00217075
TRBV7.1	0.00367575
TRBV7.4	0.0187791
TRBV7.8	0.0617842
TRBV1	0.093074
TRBV12.5	0.0980008
TRBV27	0.140714
TRBV28	0.233307
TRBV15	0.301124
TRBV10.1	0.421715
TRBV12.2	0.423057
TRBV17	NaN
TRBV23.1	NaN
TRBV26	NaN
TRBV5.2	NaN
TRBV5.3	NaN

## Sheet: J Gene
J Gene	pValue
TRBJ1.5	1.37238e-35
TRBJ1.3	1.37922e-34
TRBJ2.5	8.99065e-34
TRBJ2.2	4.85044e-33
TRBJ1.4	4.60434e-32
TRBJ1.2	1.9586e-31
TRBJ2.3	4.05095e-21
TRBJ1.6	3.41615e-18
TRBJ2.1	1.3182e-15
TRBJ2.6	3.03563e-10
TRBJ2.7	4.86559e-06
TRBJ1.1	0.00565622
TRBJ2.4	0.148027
TRBJ2.2P	0.558593

## Sheet: VJ Pairing
VJ Pairing	pValue
TRBV6.2.TRBJ2.6	2.56805e-43
TRBV7.9.TRBJ1.3	1.44751e-42
TRBV7.9.TRBJ1.2	4.06471e-42
TRBV5.6.TRBJ2.7	1.9168e-41
TRBV7.9.TRBJ1.5	3.84914e-40
TRBV6.2.TRBJ2.4	1.19736e-39
TRBV12.4.TRBJ1.5	1.7376e-38
TRBV6.1.TRBJ2.4	1.84239e-38
TRBV6.7.TRBJ2.2	6.31372e-38
TRBV6.1.TRBJ2.6	1.16834e-37
TRBV30.TRBJ2.5	1.79447e-37
TRBV30.TRBJ2.2	3.16167e-37
TRBV7.9.TRBJ2.7	4.30792e-37
TRBV7.9.TRBJ1.4	4.50174e-37
TRBV7.9.TRBJ2.6	5.62313e-36
TRBV7.9.TRBJ2.3	7.02587e-36
TRBV6.2.TRBJ2.5	7.08804e-36
TRBV7.9.TRBJ2.5	7.62728e-36
TRBV29.1.TRBJ1.2	1.20447e-34
TRBV24.1.TRBJ1.4	3.00648e-34
TRBV5.6.TRBJ1.2	3.1343e-34
TRBV6.2.TRBJ2.2	2.69162e-33
TRBV9.TRBJ1.3	3.93281e-33
TRBV12.4.TRBJ1.2	4.76049e-33
TRBV6.4.TRBJ1.3	8.51659e-33
TRBV6.8.TRBJ2.2	1.03816e-32
TRBV7.9.TRBJ2.1	2.08433e-32
TRBV6.9.TRBJ2.5	2.25111e-32
TRBV12.3.TRBJ1.2	3.40155e-32
TRBV6.8.TRBJ1.1	7.36062e-32
TRBV30.TRBJ2.6	7.69408e-32
TRBV6.8.TRBJ2.3	1.35308e-31
TRBV12.4.TRBJ1.3	1.78132e-31
TRBV7.2.TRBJ1.2	2.08622e-31
TRBV6.8.TRBJ2.7	4.75266e-31
TRBV7.9.TRBJ1.1	5.20132e-31
TRBV12.3.TRBJ2.2	6.27679e-31
TRBV5.6.TRBJ1.3	8.38362e-31
TRBV6.8.TRBJ2.1	3.29092e-30
TRBV6.1.TRBJ2.5	4.41343e-30
TRBV12.4.TRBJ1.4	4.4643e-30
TRBV6.8.TRBJ1.4	7.78524e-30
TRBV6.8.TRBJ1.6	8.54128e-30
TRBV6.2.TRBJ1.1	1.61356e-29
TRBV5.6.TRBJ1.5	1.62518e-29
TRBV7.9.TRBJ2.2	3.23201e-29
TRBV6.8.TRBJ2.5	5.13442e-29
TRBV12.3.TRBJ1.3	6.12552e-29
TRBV9.TRBJ1.2	8.28869e-29
TRBV6.8.TRBJ2.4	1.0618e-28
TRBV27.TRBJ1.2	1.54252e-28
TRBV6.8.TRBJ1.5	1.6361e-28
TRBV5.6.TRBJ2.6	2.85021e-28
TRBV29.1.TRBJ1.3	3.74815e-28
TRBV6.4.TRBJ2.5	6.84357e-28
TRBV6.1.TRBJ2.2	8.83061e-28
TRBV6.7.TRBJ2.5	1.01598e-27
TRBV2.TRBJ1.5	1.09478e-27
TRBV2.TRBJ1.4	1.63062e-27
TRBV10.3.TRBJ1.2	2.41311e-27
TRBV24.1.TRBJ1.5	3.58762e-27
TRBV6.1.TRBJ1.1	4.31304e-27
TRBV24.1.TRBJ1.2	6.78248e-27
TRBV6.2.TRBJ2.3	1.47344e-26
TRBV29.1.TRBJ1.1	2.05904e-26
TRBV5.6.TRBJ2.3	2.37834e-26
TRBV6.4.TRBJ1.2	3.58635e-26
TRBV27.TRBJ1.3	4.85109e-26
TRBV6.2.TRBJ1.6	9.50198e-26
TRBV6.6.TRBJ2.5	1.06775e-25
TRBV29.1.TRBJ1.4	1.08184e-25
TRBV12.3.TRBJ2.5	1.18942e-25
TRBV6.9.TRBJ2.6	1.29679e-25
TRBV7.9.TRBJ2.4	1.68621e-25
TRBV12.3.TRBJ1.4	2.62381e-25
TRBV9.TRBJ1.5	3.34267e-25
TRBV10.3.TRBJ1.4	3.58248e-25
TRBV2.TRBJ1.3	3.88003e-25
TRBV5.5.TRBJ2.7	4.86177e-25
TRBV27.TRBJ1.4	5.12377e-25
TRBV9.TRBJ1.4	6.13957e-25
TRBV5.6.TRBJ1.1	8.34091e-25
TRBV9.TRBJ2.7	9.09726e-25
TRBV6.9.TRBJ2.2	9.16116e-25
TRBV7.9.TRBJ1.6	1.01536e-24
TRBV5.6.TRBJ2.1	1.05151e-24
TRBV11.2.TRBJ2.7	1.19336e-24
TRBV7.2.TRBJ1.3	2.95918e-24
TRBV19.TRBJ1.5	3.30019e-24
TRBV29.1.TRBJ2.7	4.21797e-24
TRBV5.6.TRBJ1.4	5.28909e-24
TRBV20.1.TRBJ1.3	7.38677e-24
TRBV6.1.TRBJ2.3	1.08937e-23
TRBV5.6.TRBJ2.5	1.15039e-23
TRBV6.6.TRBJ2.1	1.49467e-23
TRBV24.1.TRBJ1.1	1.64357e-23
TRBV10.3.TRBJ1.3	2.09989e-23
TRBV19.TRBJ1.4	2.16534e-23
TRBV19.TRBJ1.1	2.19574e-23
TRBV29.1.TRBJ1.5	2.5901e-23
TRBV12.4.TRBJ2.3	3.98725e-23
TRBV10.3.TRBJ1.5	1.02813e-22
TRBV6.7.TRBJ2.3	1.06856e-22
TRBV6.7.TRBJ2.1	2.01827e-22
TRBV6.9.TRBJ2.4	2.57956e-22
TRBV12.4.TRBJ1.1	3.97873e-22
TRBV19.TRBJ1.2	4.30564e-22
TRBV6.1.TRBJ1.6	6.21205e-22
TRBV11.2.TRBJ1.3	9.56248e-22
TRBV2.TRBJ1.2	1.0165e-21
TRBV24.1.TRBJ1.3	1.22215e-21
TRBV6.6.TRBJ2.7	1.43265e-21
TRBV6.8.TRBJ1.3	1.462e-21
TRBV29.1.TRBJ2.1	1.90784e-21
TRBV9.TRBJ2.3	2.18546e-21
TRBV6.6.TRBJ2.2	2.83205e-21
TRBV6.2.TRBJ2.1	3.64723e-21
TRBV27.TRBJ1.5	3.90793e-21
TRBV9.TRBJ2.6	3.99437e-21
TRBV16.TRBJ1.2	4.30815e-21
TRBV4.1.TRBJ1.5	7.34198e-21
TRBV6.8.TRBJ1.2	7.91124e-21
TRBV2.TRBJ1.1	8.76131e-21
TRBV9.TRBJ2.1	1.22657e-20
TRBV5.6.TRBJ1.6	1.51377e-20
TRBV12.4.TRBJ2.1	1.62522e-20
TRBV5.4.TRBJ1.3	1.78362e-20
TRBV19.TRBJ1.3	2.46955e-20
TRBV6.5.TRBJ2.5	2.94918e-20
TRBV6.6.TRBJ2.3	3.09491e-20
TRBV6.9.TRBJ1.2	4.21818e-20
TRBV3.1.TRBJ1.3	4.95993e-20
TRBV6.9.TRBJ2.3	5.69855e-20
TRBV30.TRBJ2.3	6.14565e-20
TRBV13.TRBJ2.7	7.30315e-20
TRBV11.2.TRBJ1.5	7.92577e-20
TRBV4.2.TRBJ1.3	1.00467e-19
TRBV7.2.TRBJ1.5	1.34089e-19
TRBV30.TRBJ1.3	1.56932e-19
TRBV5.5.TRBJ2.6	1.63577e-19
TRBV6.7.TRBJ2.7	1.67387e-19
TRBV6.1.TRBJ1.3	1.79963e-19
TRBV5.6.TRBJ2.2	1.90934e-19
TRBV30.TRBJ2.1	2.08284e-19
TRBV11.2.TRBJ1.2	2.11027e-19
TRBV5.5.TRBJ1.3	2.65318e-19
TRBV29.1.TRBJ2.5	2.68493e-19
TRBV7.2.TRBJ1.4	2.88273e-19
TRBV12.5.TRBJ1.5	3.65196e-19
TRBV6.1.TRBJ2.1	3.97984e-19
TRBV4.1.TRBJ1.3	4.8906e-19
TRBV7.6.TRBJ1.2	4.96326e-19
TRBV6.7.TRBJ1.6	6.49301e-19
TRBV6.2.TRBJ2.7	6.57836e-19
TRBV3.1.TRBJ2.7	7.30278e-19
TRBV20.1.TRBJ1.4	7.36699e-19
TRBV27.TRBJ2.5	9.50851e-19
TRBV6.5.TRBJ1.2	1.16654e-18
TRBV16.TRBJ1.5	1.18134e-18
TRBV15.TRBJ1.3	1.20075e-18
TRBV9.TRBJ2.5	1.32468e-18
TRBV29.1.TRBJ2.6	1.44355e-18
TRBV5.5.TRBJ1.5	1.51961e-18
TRBV12.5.TRBJ2.5	1.70831e-18
TRBV30.TRBJ1.6	2.18966e-18
TRBV6.8.TRBJ2.6	2.51417e-18
TRBV11.2.TRBJ1.1	2.92454e-18
TRBV11.2.TRBJ2.6	3.31137e-18
TRBV6.6.TRBJ1.6	3.3878e-18
TRBV11.2.TRBJ2.1	3.49328e-18
TRBV12.5.TRBJ1.3	3.63308e-18
TRBV9.TRBJ1.1	4.85283e-18
TRBV11.2.TRBJ1.4	7.85261e-18
TRBV7.2.TRBJ2.6	1.18799e-17
TRBV6.9.TRBJ1.6	1.29782e-17
TRBV6.9.TRBJ1.1	1.69862e-17
TRBV5.5.TRBJ1.2	1.76555e-17
TRBV29.1.TRBJ2.3	2.38186e-17
TRBV4.1.TRBJ1.2	2.97342e-17
TRBV3.1.TRBJ1.4	3.15578e-17
TRBV6.9.TRBJ2.1	3.65899e-17
TRBV11.3.TRBJ1.5	3.95131e-17
TRBV4.1.TRBJ1.4	4.44884e-17
TRBV7.6.TRBJ1.3	5.86117e-17
TRBV11.1.TRBJ2.7	8.47905e-17
TRBV6.7.TRBJ2.6	8.68328e-17
TRBV7.6.TRBJ1.4	8.69079e-17
TRBV6.9.TRBJ2.7	1.04262e-16
TRBV6.9.TRBJ1.3	1.27993e-16
TRBV10.3.TRBJ1.1	1.42242e-16
TRBV3.1.TRBJ1.5	1.70363e-16
TRBV6.1.TRBJ2.7	1.77773e-16
TRBV9.TRBJ2.4	1.89453e-16
TRBV15.TRBJ1.4	1.98022e-16
TRBV25.1.TRBJ1.5	3.2981e-16
TRBV12.5.TRBJ1.2	3.30983e-16
TRBV27.TRBJ2.2	3.6495e-16
TRBV15.TRBJ1.2	4.54411e-16
TRBV6.4.TRBJ1.5	4.60097e-16
TRBV9.TRBJ2.2	5.57182e-16
TRBV14.TRBJ1.2	6.14101e-16
TRBV9.TRBJ1.6	8.295e-16
TRBV12.3.TRBJ1.6	8.69802e-16
TRBV5.1.TRBJ1.5	8.83315e-16
TRBV12.3.TRBJ1.5	1.01499e-15
TRBV6.4.TRBJ2.7	1.26514e-15
TRBV20.1.TRBJ1.5	1.42365e-15
TRBV12.3.TRBJ2.3	2.09028e-15
TRBV11.2.TRBJ2.5	2.20677e-15
TRBV5.6.TRBJ2.4	2.87493e-15
TRBV11.2.TRBJ2.3	3.23911e-15
TRBV15.TRBJ1.5	3.31959e-15
TRBV4.2.TRBJ1.5	3.44454e-15
TRBV10.1.TRBJ1.5	4.61128e-15
TRBV4.2.TRBJ2.7	5.62606e-15
TRBV13.TRBJ2.1	6.12825e-15
TRBV7.2.TRBJ1.1	6.60951e-15
TRBV6.5.TRBJ1.3	7.16156e-15
TRBV29.1.TRBJ2.2	7.84186e-15
TRBV12.4.TRBJ2.5	8.3708e-15
TRBV5.4.TRBJ1.2	1.06441e-14
TRBV11.3.TRBJ1.2	1.17125e-14
TRBV16.TRBJ1.1	1.26568e-14
TRBV5.1.TRBJ1.4	1.3139e-14
TRBV13.TRBJ1.3	1.41943e-14
TRBV10.2.TRBJ1.5	1.65369e-14
TRBV25.1.TRBJ1.2	2.10614e-14
TRBV20.1.TRBJ1.2	2.12698e-14
TRBV4.2.TRBJ1.4	3.02253e-14
TRBV6.5.TRBJ2.2	4.08797e-14
TRBV6.6.TRBJ2.6	5.07461e-14
TRBV6.3.TRBJ2.5	5.81965e-14
TRBV4.2.TRBJ1.2	5.8634e-14
TRBV4.1.TRBJ2.7	6.07412e-14
TRBV6.5.TRBJ2.6	7.33055e-14
TRBV7.3.TRBJ1.5	9.36242e-14
TRBV3.1.TRBJ2.1	9.7183e-14
TRBV6.7.TRBJ1.1	1.00494e-13
TRBV5.1.TRBJ1.3	1.04199e-13
TRBV13.TRBJ2.3	1.22626e-13
TRBV11.1.TRBJ2.3	1.46574e-13
TRBV6.2.TRBJ1.2	1.59774e-13
TRBV10.2.TRBJ1.3	1.75216e-13
TRBV29.1.TRBJ2.4	1.78981e-13
TRBV10.2.TRBJ1.2	1.86189e-13
TRBV5.5.TRBJ1.1	2.02482e-13
TRBV14.TRBJ2.7	2.08841e-13
TRBV6.5.TRBJ2.4	2.30977e-13
TRBV4.2.TRBJ1.1	2.42607e-13
TRBV2.TRBJ2.7	2.53245e-13
TRBV11.2.TRBJ2.2	3.14427e-13
TRBV28.TRBJ2.2	3.58892e-13
TRBV11.2.TRBJ2.4	3.63741e-13
TRBV13.TRBJ1.5	3.97884e-13
TRBV6.3.TRBJ2.6	4.18376e-13
TRBV6.6.TRBJ1.1	4.57723e-13
TRBV11.3.TRBJ2.7	4.78392e-13
TRBV11.3.TRBJ1.3	4.87431e-13
TRBV11.1.TRBJ1.2	9.29684e-13
TRBV13.TRBJ1.2	9.98033e-13
TRBV6.1.TRBJ1.2	1.04563e-12
TRBV3.1.TRBJ1.1	1.05049e-12
TRBV11.2.TRBJ1.6	1.06699e-12
TRBV10.1.TRBJ1.2	1.41302e-12
TRBV7.6.TRBJ1.1	1.6901e-12
TRBV7.3.TRBJ1.2	1.81642e-12
TRBV7.6.TRBJ2.6	2.0302e-12
TRBV18.TRBJ1.3	2.10494e-12
TRBV3.1.TRBJ1.2	2.49743e-12
TRBV6.5.TRBJ1.6	2.5347e-12
TRBV6.4.TRBJ2.4	2.56356e-12
TRBV5.1.TRBJ2.7	2.72116e-12
TRBV5.5.TRBJ1.4	2.83233e-12
TRBV5.4.TRBJ1.5	3.42549e-12
TRBV6.5.TRBJ2.3	3.53901e-12
TRBV28.TRBJ1.2	3.62297e-12
TRBV5.4.TRBJ2.7	3.64203e-12
TRBV12.5.TRBJ1.4	3.72368e-12
TRBV6.4.TRBJ2.6	4.37813e-12
TRBV25.1.TRBJ1.3	6.26559e-12
TRBV11.3.TRBJ1.1	6.78506e-12
TRBV27.TRBJ2.3	7.20083e-12
TRBV11.1.TRBJ2.6	7.36018e-12
TRBV3.1.TRBJ2.3	8.18156e-12
TRBV10.1.TRBJ1.4	8.4161e-12
TRBV5.5.TRBJ2.1	9.09177e-12
TRBV6.3.TRBJ2.3	1.03209e-11
TRBV5.1.TRBJ1.2	1.19916e-11
TRBV6.2.TRBJ1.4	1.22044e-11
TRBV25.1.TRBJ1.4	1.27061e-11
TRBV24.1.TRBJ2.7	1.54201e-11
TRBV16.TRBJ2.7	1.79297e-11
TRBV5.5.TRBJ2.3	2.00155e-11
TRBV7.6.TRBJ2.7	2.00211e-11
TRBV4.1.TRBJ1.1	2.07724e-11
TRBV30.TRBJ2.7	2.75178e-11
TRBV12.3.TRBJ2.1	2.82171e-11
TRBV19.TRBJ1.6	3.19391e-11
TRBV16.TRBJ2.1	3.64916e-11
TRBV7.3.TRBJ1.3	4.46017e-11
TRBV28.TRBJ2.5	4.49159e-11
TRBV28.TRBJ1.3	4.73331e-11
TRBV12.3.TRBJ2.6	4.89033e-11
TRBV13.TRBJ1.1	5.06312e-11
TRBV11.1.TRBJ2.1	6.62172e-11
TRBV6.5.TRBJ2.1	8.62615e-11
TRBV6.3.TRBJ2.7	9.12346e-11
TRBV4.1.TRBJ1.6	1.02496e-10
TRBV7.2.TRBJ2.4	1.02815e-10
TRBV11.3.TRBJ1.4	1.25649e-10
TRBV19.TRBJ2.6	1.42389e-10
TRBV25.1.TRBJ1.1	1.43394e-10
TRBV11.1.TRBJ1.1	1.76502e-10
TRBV7.6.TRBJ1.5	1.78739e-10
TRBV28.TRBJ1.4	2.23027e-10
TRBV6.2.TRBJ1.3	2.54869e-10
TRBV6.5.TRBJ2.7	2.71468e-10
TRBV14.TRBJ1.3	2.73962e-10
TRBV11.1.TRBJ2.2	2.79528e-10
TRBV11.1.TRBJ2.5	2.93432e-10
TRBV4.1.TRBJ2.2	3.26159e-10
TRBV2.TRBJ2.6	4.10228e-10
TRBV18.TRBJ2.7	4.37924e-10
TRBV12.5.TRBJ2.3	4.65071e-10
TRBV16.TRBJ1.3	5.55719e-10
TRBV24.1.TRBJ1.6	5.87427e-10
TRBV3.1.TRBJ2.4	6.00537e-10
TRBV27.TRBJ1.6	6.46303e-10
TRBV5.5.TRBJ2.5	7.91365e-10
TRBV6.4.TRBJ1.6	9.46792e-10
TRBV3.1.TRBJ2.2	9.69254e-10
TRBV11.3.TRBJ2.1	9.84632e-10
TRBV5.1.TRBJ1.1	1.08002e-09
TRBV4.1.TRBJ2.1	1.15102e-09
TRBV11.3.TRBJ2.6	1.22125e-09
TRBV4.1.TRBJ2.6	1.28306e-09
TRBV16.TRBJ1.4	1.33159e-09
TRBV13.TRBJ2.5	1.38736e-09
TRBV7.6.TRBJ2.3	1.40722e-09
TRBV10.1.TRBJ1.3	1.42365e-09
TRBV20.1.TRBJ1.1	1.44221e-09
TRBV19.TRBJ2.7	1.45468e-09
TRBV6.3.TRBJ2.1	1.48914e-09
TRBV11.1.TRBJ1.3	1.50946e-09
TRBV12.4.TRBJ2.2	1.58059e-09
TRBV5.4.TRBJ2.6	1.68747e-09
TRBV6.4.TRBJ2.2	1.74574e-09
TRBV6.3.TRBJ2.2	1.87126e-09
TRBV3.1.TRBJ1.6	1.90414e-09
TRBV10.2.TRBJ1.1	2.02087e-09
TRBV24.1.TRBJ2.6	2.06174e-09
TRBV14.TRBJ1.4	2.47403e-09
TRBV12.5.TRBJ2.2	2.60842e-09
TRBV3.1.TRBJ2.5	2.70081e-09
TRBV13.TRBJ1.6	3.69136e-09
TRBV10.3.TRBJ2.6	3.7673e-09
TRBV14.TRBJ2.6	3.77241e-09
TRBV24.1.TRBJ2.2	3.88897e-09
TRBV16.TRBJ2.5	4.00939e-09
TRBV2.TRBJ2.1	4.74611e-09
TRBV18.TRBJ1.2	6.0936e-09
TRBV14.TRBJ1.5	6.20144e-09
TRBV5.1.TRBJ2.1	6.46619e-09
TRBV28.TRBJ2.1	6.59753e-09
TRBV14.TRBJ1.1	6.93534e-09
TRBV18.TRBJ1.6	7.37561e-09
TRBV4.2.TRBJ2.1	7.51443e-09
TRBV11.3.TRBJ2.4	8.2392e-09
TRBV4.2.TRBJ2.2	9.06925e-09
TRBV11.1.TRBJ1.4	9.6858e-09
TRBV11.1.TRBJ1.5	1.07125e-08
TRBV5.4.TRBJ2.3	1.67583e-08
TRBV12.5.TRBJ1.6	1.8685e-08
TRBV24.1.TRBJ2.4	2.1161e-08
TRBV18.TRBJ1.1	2.17235e-08
TRBV24.1.TRBJ2.3	2.19497e-08
TRBV6.5.TRBJ1.1	2.23508e-08
TRBV14.TRBJ2.5	2.82623e-08
TRBV11.3.TRBJ2.2	3.31734e-08
TRBV4.2.TRBJ1.6	3.53025e-08
TRBV18.TRBJ1.4	3.58999e-08
TRBV16.TRBJ2.6	3.71328e-08
TRBV5.4.TRBJ1.4	3.95644e-08
TRBV30.TRBJ1.5	4.06543e-08
TRBV11.3.TRBJ2.5	4.42755e-08
TRBV3.1.TRBJ2.6	4.5125e-08
TRBV27.TRBJ2.1	4.66248e-08
TRBV10.1.TRBJ2.5	4.93271e-08
TRBV13.TRBJ2.4	5.02335e-08
TRBV7.7.TRBJ1.2	5.08217e-08
TRBV5.8.TRBJ1.1	5.33819e-08
TRBV7.6.TRBJ2.1	5.59801e-08
TRBV20.1.TRBJ2.4	6.20379e-08
TRBV13.TRBJ1.4	8.13056e-08
TRBV2.TRBJ2.3	1.12151e-07
TRBV7.6.TRBJ2.2	1.12254e-07
TRBV5.5.TRBJ2.4	1.14286e-07
TRBV19.TRBJ2.2	1.15285e-07
TRBV25.1.TRBJ2.7	1.15374e-07
TRBV28.TRBJ1.5	1.50812e-07
TRBV7.3.TRBJ1.4	1.71533e-07
TRBV2.TRBJ1.6	2.04494e-07
TRBV5.7.TRBJ1.2	2.98316e-07
TRBV19.TRBJ2.1	3.14537e-07
TRBV5.8.TRBJ1.5	3.15355e-07
TRBV3.2.TRBJ1.5	3.32651e-07
TRBV5.5.TRBJ2.2	3.42571e-07
TRBV7.7.TRBJ2.6	3.52924e-07
TRBV10.2.TRBJ1.4	3.53044e-07
TRBV6.3.TRBJ1.6	4.05917e-07
TRBV5.8.TRBJ2.1	4.10021e-07
TRBV5.8.TRBJ1.4	4.37684e-07
TRBV6.7.TRBJ2.4	4.47844e-07
TRBV4.2.TRBJ2.6	4.50995e-07
TRBV14.TRBJ2.1	4.5807e-07
TRBV18.TRBJ2.6	5.01573e-07
TRBV5.5.TRBJ1.6	5.24008e-07
TRBV5.1.TRBJ1.6	5.3908e-07
TRBV18.TRBJ1.5	5.61722e-07
TRBV2.TRBJ2.2	5.77627e-07
TRBV12.4.TRBJ2.7	5.7923e-07
TRBV3.2.TRBJ1.3	6.36266e-07
TRBV7.7.TRBJ2.7	6.73503e-07
TRBV11.3.TRBJ2.3	6.90437e-07
TRBV25.1.TRBJ2.5	6.94677e-07
TRBV4.1.TRBJ2.5	8.81965e-07
TRBV14.TRBJ2.3	9.00269e-07
TRBV4.1.TRBJ2.3	9.13027e-07
TRBV5.4.TRBJ2.1	1.09621e-06
TRBV6.3.TRBJ2.4	1.25126e-06
TRBV7.7.TRBJ1.5	1.43915e-06
TRBV24.1.TRBJ2.1	1.74628e-06
TRBV28.TRBJ1.6	1.77583e-06
TRBV19.TRBJ2.4	1.78702e-06
TRBV10.2.TRBJ2.2	1.78735e-06
TRBV12.3.TRBJ2.7	1.79388e-06
TRBV12.5.TRBJ2.6	2.08423e-06
TRBV25.1.TRBJ2.2	2.24896e-06
TRBV5.8.TRBJ1.2	2.80927e-06
TRBV18.TRBJ2.1	2.8866e-06
TRBV10.2.TRBJ2.6	3.97435e-06
TRBV12.4.TRBJ2.6	4.40297e-06
TRBV7.7.TRBJ1.3	4.50187e-06
TRBV6.4.TRBJ2.1	4.7626e-06
TRBV12.5.TRBJ2.1	4.99037e-06
TRBV6.4.TRBJ1.1	5.33086e-06
TRBV30.TRBJ1.4	5.66072e-06
TRBV13.TRBJ2.2	6.11302e-06
TRBV4.3.TRBJ1.2	6.70047e-06
TRBV25.1.TRBJ2.4	7.2384e-06
TRBV4.2.TRBJ2.5	7.84461e-06
TRBV29.1.TRBJ1.6	8.41838e-06
TRBV3.2.TRBJ1.4	8.7473e-06
TRBV6.1.TRBJ1.4	9.63239e-06
TRBV18.TRBJ2.3	1.01824e-05
TRBV18.TRBJ2.4	1.02466e-05
TRBV5.7.TRBJ1.1	1.07436e-05
TRBV20.1.TRBJ2.6	1.21441e-05
TRBV6.4.TRBJ1.4	1.25115e-05
TRBV30.TRBJ2.4	1.35701e-05
TRBV16.TRBJ2.3	1.37872e-05
TRBV4.3.TRBJ2.6	1.56596e-05
TRBV5.8.TRBJ2.7	1.90612e-05
TRBV16.TRBJ1.6	2.01322e-05
TRBV5.4.TRBJ1.1	2.02068e-05
TRBV5.7.TRBJ2.7	2.16075e-05
TRBV25.1.TRBJ2.1	2.17353e-05
TRBV3.2.TRBJ1.1	2.65917e-05
TRBV4.2.TRBJ2.3	2.79791e-05
TRBV30.TRBJ1.1	3.07705e-05
TRBV2.TRBJ2.4	3.14501e-05
TRBV10.2.TRBJ2.7	3.19563e-05
TRBV7.8.TRBJ2.5	3.2051e-05
TRBV4.3.TRBJ1.5	3.92335e-05
TRBV6.3.TRBJ1.1	4.22147e-05
TRBV10.2.TRBJ2.1	4.22391e-05
TRBV7.2.TRBJ2.5	4.40444e-05
TRBV3.2.TRBJ1.2	4.78853e-05
TRBV18.TRBJ2.2	5.02022e-05
TRBV12.4.TRBJ2.4	5.03369e-05
TRBV5.1.TRBJ2.4	5.13307e-05
TRBV28.TRBJ2.3	5.26293e-05
TRBV15.TRBJ2.6	5.69673e-05
TRBV11.3.TRBJ1.6	6.43053e-05
TRBV7.2.TRBJ2.3	6.51067e-05
TRBV19.TRBJ2.3	6.62388e-05
TRBV12.3.TRBJ2.4	6.82957e-05
TRBV28.TRBJ2.7	7.01608e-05
TRBV10.2.TRBJ2.3	7.10527e-05
TRBV4.3.TRBJ1.4	7.22431e-05
TRBV19.TRBJ2.5	7.25107e-05
TRBV3.2.TRBJ2.7	7.70129e-05
TRBV14.TRBJ1.6	7.93499e-05
TRBV7.7.TRBJ2.3	9.61137e-05
TRBV15.TRBJ2.5	9.84544e-05
TRBV25.1.TRBJ1.6	0.000101089
TRBV5.8.TRBJ2.3	0.000102447
TRBV11.1.TRBJ1.6	0.000103888
TRBV18.TRBJ2.5	0.000126947
TRBV7.3.TRBJ1.1	0.000144207
TRBV5.8.TRBJ2.2	0.000148304
TRBV7.2.TRBJ2.7	0.000171651
TRBV5.1.TRBJ2.2	0.000197536
TRBV7.7.TRBJ1.6	0.000199711
TRBV7.2.TRBJ2.1	0.000208816
TRBV7.6.TRBJ2.5	0.000222399
TRBV7.2.TRBJ2.2	0.000226071
TRBV7.3.TRBJ2.6	0.000249634
TRBV5.1.TRBJ2.3	0.000253867
TRBV15.TRBJ2.1	0.000262603
TRBV7.8.TRBJ2.1	0.00026523
TRBV2.TRBJ2.5	0.00028298
TRBV10.3.TRBJ2.4	0.000303684
TRBV24.1.TRBJ2.5	0.000304529
TRBV6.3.TRBJ1.2	0.000341265
TRBV12.5.TRBJ2.7	0.000344083
TRBV11.1.TRBJ2.4	0.000392103
TRBV4.3.TRBJ1.3	0.000396614
TRBV25.1.TRBJ2.6	0.00039961
TRBV5.7.TRBJ1.5	0.000414963
TRBV12.4.TRBJ1.6	0.000416534
TRBV3.2.TRBJ2.2	0.000436101
TRBV25.1.TRBJ2.3	0.000472336
TRBV4.1.TRBJ2.4	0.00049891
TRBV7.7.TRBJ1.1	0.000536195
TRBV3.2.TRBJ2.3	0.000548361
TRBV27.TRBJ2.7	0.000595773
TRBV5.7.TRBJ1.3	0.000655644
TRBV7.4.TRBJ2.5	0.000659143
TRBV10.1.TRBJ2.7	0.000744425
TRBV5.4.TRBJ1.6	0.000758654
TRBV7.4.TRBJ1.5	0.000784409
TRBV7.2.TRBJ1.6	0.000930817
TRBV4.3.TRBJ2.7	0.000968171
TRBV5.8.TRBJ1.3	0.000973831
TRBV7.8.TRBJ2.2	0.000984652
TRBV27.TRBJ2.6	0.00107181
TRBV7.8.TRBJ2.7	0.00118021
TRBV30.TRBJ1.2	0.00119919
TRBV10.3.TRBJ2.3	0.0013111
TRBV6.6.TRBJ2.4	0.00135743
TRBV6.6.TRBJ1.2	0.00136628
TRBV20.1.TRBJ2.1	0.00148699
TRBV4.3.TRBJ1.1	0.00156899
TRBV6.2.TRBJ1.5	0.00156985
TRBV5.7.TRBJ1.6	0.00169465
TRBV5.7.TRBJ1.4	0.00169512
TRBV7.7.TRBJ1.4	0.0019038
TRBV7.3.TRBJ1.6	0.00208955
TRBV15.TRBJ2.7	0.00266058
TRBV5.1.TRBJ2.5	0.0026928
TRBV15.TRBJ1.1	0.00273409
TRBV6.6.TRBJ1.5	0.00282166
TRBV14.TRBJ2.2	0.00296176
TRBV4.2.TRBJ2.4	0.00302327
TRBV20.1.TRBJ2.7	0.00303207
TRBV16.TRBJ2.2	0.00343076
TRBV15.TRBJ2.2	0.00369512
TRBV10.1.TRBJ2.2	0.00458332
TRBV13.TRBJ2.6	0.00509115
TRBV3.2.TRBJ2.5	0.00526758
TRBV12.1.TRBJ1.1	0.00551152
TRBV16.TRBJ2.4	0.00567211
TRBV7.7.TRBJ2.4	0.00583068
TRBV4.3.TRBJ2.2	0.00634288
TRBV12.1.TRBJ2.3	0.00644996
TRBV5.8.TRBJ2.4	0.00658858
TRBV3.2.TRBJ1.6	0.00706257
TRBV7.7.TRBJ2.5	0.00714225
TRBV6.3.TRBJ1.3	0.00771627
TRBV28.TRBJ2.6	0.00793851
TRBV6.7.TRBJ1.5	0.00800271
TRBV10.2.TRBJ2.4	0.0080577
TRBV7.7.TRBJ2.1	0.00828985
TRBV3.2.TRBJ2.1	0.00833758
TRBV6.6.TRBJ1.3	0.00856651
TRBV14.TRBJ2.4	0.00877411
TRBV5.8.TRBJ1.6	0.00887347
TRBV10.2.TRBJ2.5	0.00948805
TRBV5.8.TRBJ2.5	0.00969332
TRBV10.1.TRBJ1.1	0.0104563
TRBV7.6.TRBJ1.6	0.0117712
TRBV5.1.TRBJ2.6	0.0119361
TRBV6.4.TRBJ2.3	0.0126676
TRBV10.3.TRBJ2.2	0.0133603
TRBV5.7.TRBJ2.4	0.0134043
TRBV7.3.TRBJ2.1	0.0141945
TRBV10.2.TRBJ1.6	0.0161303
TRBV5.7.TRBJ2.5	0.0162508
TRBV6.5.TRBJ1.4	0.0163762
TRBV5.7.TRBJ2.2	0.0169945
TRBV10.1.TRBJ2.1	0.0173206
TRBV10.1.TRBJ2.3	0.0186783
TRBV5.4.TRBJ2.5	0.0198086
TRBV7.4.TRBJ1.3	0.0198536
TRBV12.1.TRBJ2.1	0.0198756
TRBV5.7.TRBJ2.3	0.0207828
TRBV5.4.TRBJ2.2	0.0211329
TRBV7.8.TRBJ1.1	0.0214703
TRBV7.3.TRBJ2.7	0.0220996
TRBV7.8.TRBJ1.6	0.0222347
TRBV4.3.TRBJ2.4	0.0226258
TRBV10.1.TRBJ2.6	0.0299874
TRBV15.TRBJ2.3	0.0304184
TRBV15.TRBJ1.6	0.032078
TRBV6.5.TRBJ1.5	0.0327725
TRBV12.2.TRBJ2.3	0.0356229
TRBV3.2.TRBJ2.4	0.037919
TRBV7.8.TRBJ1.5	0.0423811
TRBV4.3.TRBJ1.6	0.0448342
TRBV7.5.TRBJ2.3	0.0478503
TRBV5.7.TRBJ2.1	0.0481856
TRBV4.3.TRBJ2.1	0.0517044
TRBV20.1.TRBJ1.6	0.0529072
TRBV10.1.TRBJ1.6	0.0548411
TRBV12.1.TRBJ1.5	0.0551758
TRBV7.8.TRBJ1.4	0.0560568
TRBV7.8.TRBJ2.4	0.0575747
TRBV12.1.TRBJ1.2	0.0579593
TRBV10.3.TRBJ2.7	0.0667189
TRBV27.TRBJ2.4	0.067108
TRBV7.1.TRBJ1.2	0.0671324
TRBV6.9.TRBJ1.5	0.0685298
TRBV4.3.TRBJ2.3	0.0699099
TRBV7.8.TRBJ1.3	0.0714204
TRBV7.5.TRBJ1.5	0.0719264
TRBV6.7.TRBJ1.2	0.0723315
TRBV6.9.TRBJ1.4	0.0771464
TRBV7.8.TRBJ1.2	0.0776587
TRBV7.4.TRBJ1.1	0.0780844
TRBV5.7.TRBJ2.6	0.0875308
TRBV7.4.TRBJ1.4	0.0881927
TRBV7.3.TRBJ2.2	0.0889137
TRBV5.4.TRBJ2.4	0.0940603
TRBV6.7.TRBJ1.3	0.0943094
TRBV12.1.TRBJ1.6	0.0954235
TRBV7.5.TRBJ1.1	0.0993552
TRBV7.5.TRBJ1.2	0.102968
TRBV12.1.TRBJ2.7	0.104874
TRBV20.1.TRBJ2.3	0.114221
TRBV28.TRBJ2.4	0.118275
TRBV12.1.TRBJ1.3	0.126194
TRBV7.3.TRBJ2.4	0.127339
TRBV10.1.TRBJ2.4	0.135517
TRBV7.8.TRBJ2.3	0.141434
TRBV6.3.TRBJ1.5	0.142921
TRBV10.3.TRBJ2.1	0.145437
TRBV7.4.TRBJ1.2	0.153364
TRBV7.4.TRBJ2.4	0.173559
TRBV7.4.TRBJ2.1	0.188238
TRBV7.5.TRBJ2.7	0.19467
TRBV6.6.TRBJ1.4	0.20667
TRBV10.3.TRBJ1.6	0.209817
TRBV12.2.TRBJ2.5	0.225729
TRBV12.2.TRBJ1.5	0.23743
TRBV6.1.TRBJ1.5	0.239494
TRBV4.3.TRBJ2.5	0.242187
TRBV28.TRBJ1.1	0.264841
TRBV12.1.TRBJ2.2	0.265041
TRBV6.3.TRBJ1.4	0.27757
TRBV7.7.TRBJ2.2	0.277612
TRBV7.5.TRBJ2.1	0.302042
TRBV20.1.TRBJ2.2	0.321882
TRBV12.2.TRBJ2.1	0.337813
TRBV7.4.TRBJ2.7	0.344664
TRBV7.3.TRBJ2.3	0.360198
TRBV7.3.TRBJ2.5	0.361236
TRBV12.3.TRBJ1.1	0.366881
TRBV12.5.TRBJ2.4	0.367684
TRBV7.4.TRBJ1.6	0.389496
TRBV7.4.TRBJ2.6	0.403741
TRBV12.2.TRBJ2.7	0.483811
TRBV6.2.TRBJ2.2P	0.497175
TRBV7.6.TRBJ2.4	0.512891
TRBV12.1.TRBJ1.4	0.565043
TRBV1.TRBJ1.2	0.578925
TRBV3.2.TRBJ2.6	0.580254
TRBV6.7.TRBJ1.4	0.586882
TRBV12.1.TRBJ2.5	0.640334
TRBV12.1.TRBJ2.4	0.659931
TRBV27.TRBJ1.1	0.69154
TRBV5.8.TRBJ2.6	0.695636
TRBV10.3.TRBJ2.5	0.738705
TRBV12.5.TRBJ1.1	0.750154
TRBV20.1.TRBJ2.5	0.752045
TRBV12.2.TRBJ2.6	0.777995
TRBV12.1.TRBJ2.6	0.827671
TRBV12.2.TRBJ1.1	0.883855
TRBV7.1.TRBJ2.7	0.893973
TRBV7.4.TRBJ2.3	0.897796
TRBV7.4.TRBJ2.2	0.95773
TRBV15.TRBJ2.4	0.963965
TRBV7.8.TRBJ2.6	0.997143
TRBV5.3.TRBJ2.6	NaN
TRBV26.TRBJ2.1	NaN
TRBV6.8.TRBJ2.2P	NaN
TRBV7.5.TRBJ1.6	NaN
TRBV7.1.TRBJ1.4	NaN
TRBV7.1.TRBJ1.5	NaN
TRBV15.TRBJ2.2P	NaN
TRBV21.1.TRBJ1.6	NaN
TRBV21.1.TRBJ2.6	NaN
TRBV7.5.TRBJ2.2	NaN
TRBV21.1.TRBJ2.1	NaN
TRBV17.TRBJ1.5	NaN
TRBV26.TRBJ2.5	NaN
TRBV6.4.TRBJ2.2P	NaN
TRBV1.TRBJ2.4	NaN
TRBV21.1.TRBJ2.2	NaN
TRBV21.1.TRBJ2.3	NaN
TRBV17.TRBJ2.2	NaN
TRBV7.1.TRBJ1.3	NaN
TRBV12.2.TRBJ1.4	NaN
TRBV1.TRBJ2.2	NaN
TRBV7.1.TRBJ2.2	NaN
TRBV12.2.TRBJ2.4	NaN
TRBV21.1.TRBJ2.4	NaN
TRBV1.TRBJ1.6	NaN
TRBV1.TRBJ1.3	NaN
TRBV1.TRBJ2.6	NaN
TRBV21.1.TRBJ1.2	NaN
TRBV6.9.TRBJ2.2P	NaN
TRBV7.5.TRBJ1.3	NaN
TRBV12.2.TRBJ1.3	NaN
TRBV1.TRBJ2.1	NaN
TRBV12.2.TRBJ2.2	NaN
TRBV26.TRBJ2.3	NaN
TRBV6.1.TRBJ2.2P	NaN
TRBV10.1.TRBJ2.2P	NaN
TRBV28.TRBJ2.2P	NaN
TRBV7.5.TRBJ2.5	NaN
TRBV12.5.TRBJ2.2P	NaN
TRBV12.3.TRBJ2.2P	NaN
TRBV7.5.TRBJ1.4	NaN
TRBV7.1.TRBJ2.1	NaN
TRBV26.TRBJ1.2	NaN
TRBV7.1.TRBJ2.3	NaN
TRBV26.TRBJ2.6	NaN
TRBV1.TRBJ1.5	NaN
TRBV7.1.TRBJ2.5	NaN
TRBV7.5.TRBJ2.6	NaN
TRBV23.1.TRBJ2.6	NaN
TRBV21.1.TRBJ2.7	NaN
TRBV21.1.TRBJ1.3	NaN
TRBV24.1.TRBJ2.2P	NaN
TRBV21.1.TRBJ1.1	NaN
TRBV5.2.TRBJ2.2	NaN
TRBV6.5.TRBJ2.2P	NaN
TRBV21.1.TRBJ1.5	NaN
TRBV26.TRBJ1.6	NaN
TRBV7.1.TRBJ1.1	NaN
TRBV1.TRBJ2.7	NaN
TRBV2.TRBJ2.2P	NaN
TRBV7.1.TRBJ2.4	NaN
TRBV21.1.TRBJ1.4	NaN
TRBV23.1.TRBJ1.3	NaN
TRBV23.1.TRBJ1.1	NaN
TRBV1.TRBJ2.5	NaN
TRBV12.2.TRBJ1.2	NaN
TRBV12.2.TRBJ1.6	NaN
TRBV23.1.TRBJ2.5	NaN
TRBV1.TRBJ1.1	NaN
TRBV26.TRBJ1.4	NaN
TRBV26.TRBJ1.1	NaN
TRBV7.1.TRBJ1.6	NaN
TRBV5.8.TRBJ2.2P	NaN
TRBV20.1.TRBJ2.2P	NaN
TRBV7.1.TRBJ2.6	NaN
TRBV27.TRBJ2.2P	NaN
TRBV1.TRBJ2.3	NaN
TRBV21.1.TRBJ2.5	NaN
TRBV29.1.TRBJ2.2P	NaN
