# Supplementary material for: T cell receptor β repertoires in patients with COVID-19 reveal disease severity signatures
Source: Front Immunol. 2023 Jul 5;14:1190844. doi: 10.3389/fimmu.2023.1190844 (PMC10355153; doi:10.3389/fimmu.2023.1190844)
Supplement: Supplementary file 9 [file Table_4.xlsx]

## Sheet: all.clone
Table S4. All human TCRB clones from public databases
CDR3.beta.aa	TRBV	TRBJ	Pathology	Category
CAISGRGDTEAF	TRBV10-2	TRBJ1-1	Acute myeloid leukaemia	Cancer
CAISGRGDTEAF	TRBV10-3	TRBJ1-1	Acute myeloid leukaemia	Cancer
CAISGRGDTEAF	TRBV10-4	TRBJ1-1	Acute myeloid leukaemia	Cancer
CASRMNTEAF	TRBV19-1	TRBJ1-1	Acute myeloid leukaemia	Cancer
CASRMNTEAF	TRBV19	TRBJ1-1	Acute myeloid leukaemia	Cancer
CASSAQGFGELF	TRBV9-1	TRBJ2-2	Acute myeloid leukaemia	Cancer
CASSEGRETQYF	TRBV25-1	TRBJ2-5	Acute myeloid leukaemia	Cancer
CASSIGQGPYEQYF	TRBV19-1	TRBJ2-7	Acute myeloid leukaemia	Cancer
CASSIGQGPYEQYF	TRBV19	TRBJ2-7	Acute myeloid leukaemia	Cancer
CASSLGAGTFKTNEKLF	TRBV7-4	TRBJ1-4	Acute myeloid leukaemia	Cancer
CASSLGAGTFKTNEKLF	TRBV7-6	TRBJ1-4	Acute myeloid leukaemia	Cancer
CASSLGAGTFKTNEKLF	TRBV7-7	TRBJ1-4	Acute myeloid leukaemia	Cancer
CASSLGAGTFKTNEKLF	TRBV7-8	TRBJ1-4	Acute myeloid leukaemia	Cancer
CASSLGGRRYEQYF	TRBV11-2	TRBJ2-7	Acute myeloid leukaemia	Cancer
CASSLGQKEQYF	TRBV11-2	TRBJ2-7	Acute myeloid leukaemia	Cancer
CASSGDRGWNEOFF	TRBV22	TRBJ2-1	Adenosine deaminase [ADA] deficiency and Type 1 diabetes mellitus	Autoimmune
CASSSFRDRGOETOYF	TRBV5-6	TRBJ2-5	Adenosine deaminase [ADA] deficiency and Type 1 diabetes mellitus	Autoimmune
CASSSLDREETOYF	TRBV5-1	TRBJ2-5	Adenosine deaminase [ADA] deficiency and Type 1 diabetes mellitus	Autoimmune
CASSSLESGARDTOYF	TRBV6-6	TRBJ2-3	Adenosine deaminase [ADA] deficiency and Type 1 diabetes mellitus	Autoimmune
CASSSLFLGLAGVGEOFF	TRBV3-1	TRBJ2-1	Adenosine deaminase [ADA] deficiency and Type 1 diabetes mellitus	Autoimmune
CASSSMVSEETOYF	TRBV17	TRBJ2-5	Adenosine deaminase [ADA] deficiency and Type 1 diabetes mellitus	Autoimmune
CASSYRTRSYEOYF	TRBV22	TRBJ2-7	Adenosine deaminase [ADA] deficiency and Type 1 diabetes mellitus	Autoimmune
CAGRLAGVNEQFF	TRBV6-1	TRBJ2-1	Alzheimer's disease	Autoimmune
CARQSNTEAFF	TRBV2	TRBJ1-1	Alzheimer's disease	Autoimmune
CASILSRDLWTGELFF	TRBV12-3	TRBJ2-2	Alzheimer's disease	Autoimmune
CASKWPASGNNEQFF	TRBV19	TRBJ2-1	Alzheimer's disease	Autoimmune
CASPTADTQYF	TRBV6-1	TRBJ2-3	Alzheimer's disease	Autoimmune
CASREGSGTEISGANVLTF	TRBV2	TRBJ2-6	Alzheimer's disease	Autoimmune
CASRSWQAGELFF	TRBV19	TRBJ2-2	Alzheimer's disease	Autoimmune
CASRTPGQGPLALGNEQFF	TRBV27	TRBJ2-1	Alzheimer's disease	Autoimmune
CASSAFTGADTQYF	TRBV9	TRBJ2-3	Alzheimer's disease	Autoimmune
CASSAHPSSGTYNEQFF	TRBV11-3	TRBJ2-1	Alzheimer's disease	Autoimmune
CASSAQGGNTEAFF	TRBV27	TRBJ1-1	Alzheimer's disease	Autoimmune
CASSASYEQYF	TRBV27	TRBJ2-7	Alzheimer's disease	Autoimmune
CASSDLGTGNYGYTF	TRBV27	TRBJ1-2	Alzheimer's disease	Autoimmune
CASSEEDFGEQYF	TRBV6-1	TRBJ2-7	Alzheimer's disease	Autoimmune
CASSEESGDNQPQHF	TRBV6-1	TRBJ1-5	Alzheimer's disease	Autoimmune
CASSEGTPQGIRGYTF	TRBV6-1	TRBJ1-2	Alzheimer's disease	Autoimmune
CASSEPDRGFLDNEQFF	TRBV2	TRBJ2-1	Alzheimer's disease	Autoimmune
CASSERGHQETQYF	TRBV25-1	TRBJ2-5	Alzheimer's disease	Autoimmune
CASSESPGNSNQPQHF	TRBV1-2	TRBJ1-5	Alzheimer's disease	Autoimmune
CASSFSSGSSYEQYF	TRBV7-9	TRBJ2-7	Alzheimer's disease	Autoimmune
CASSGTEQFF	TRBV4-1	TRBJ2-1	Alzheimer's disease	Autoimmune
CASSGVRSIWELFF	TRBV7-9	TRBJ2-2	Alzheimer's disease	Autoimmune
CASSGYEREGVWAYEQYF	TRBV11-2	TRBJ2-7	Alzheimer's disease	Autoimmune
CASSHFTGGGNQPQHF	TRBV4-1	TRBJ1-5	Alzheimer's disease	Autoimmune
CASSIDGDTEAFF	TRBV19	TRBJ1-1	Alzheimer's disease	Autoimmune
CASSIGSSGGGEQFF	TRBV19	TRBJ2-1	Alzheimer's disease	Autoimmune
CASSIGTDTQYF	TRBV19	TRBJ2-3	Alzheimer's disease	Autoimmune
CASSIVLAGSNEQFF	TRBV19	TRBJ2-1	Alzheimer's disease	Autoimmune
CASSKGTANYGYTF	TRBV13	TRBJ1-2	Alzheimer's disease	Autoimmune
CASSKPNQPQHF	TRBV2	TRBJ1-5	Alzheimer's disease	Autoimmune
CASSLAGGYNEQFF	TRBV5-1	TRBJ2-1	Alzheimer's disease	Autoimmune
CASSLAGGYTEAFF	TRBV5-1	TRBJ1-1	Alzheimer's disease	Autoimmune
CASSLALEGNTIYF	TRBV5-4	TRBJ1-3	Alzheimer's disease	Autoimmune
CASSLAQGVTGELFF	TRBV7-9	TRBJ2-2	Alzheimer's disease	Autoimmune
CASSLARGNEQFF	TRBV5-4	TRBJ2-1	Alzheimer's disease	Autoimmune
CASSLDGGGLTEAFF	TRBV12-3	TRBJ1-1	Alzheimer's disease	Autoimmune
CASSLDRADGELFF	TRBV13	TRBJ2-2	Alzheimer's disease	Autoimmune
CASSLGLNSDTQYF	TRBV5-1	TRBJ2-3	Alzheimer's disease	Autoimmune
CASSLGPNYEQYV	TRBV7-6	TRBJ2-7	Alzheimer's disease	Autoimmune
CASSLGPSSGIYEQYV	TRBV5-4	TRBJ2-7	Alzheimer's disease	Autoimmune
CASSLGSLGLNTGELFF	TRBV11-2	TRBJ2-2	Alzheimer's disease	Autoimmune
CASSLGTGNNEQFF	TRBV11-2	TRBJ2-1	Alzheimer's disease	Autoimmune
CASSLHRADGYTF	TRBV27	TRBJ1-2	Alzheimer's disease	Autoimmune
CASSLKSGRDSTDTQYF	TRBV12-3	TRBJ2-3	Alzheimer's disease	Autoimmune
CASSLLGSGRANEKLFF	TRBV7-9	TRBJ1-4	Alzheimer's disease	Autoimmune
CASSLSEAGGTQYF	TRBV11-2	TRBJ2-5	Alzheimer's disease	Autoimmune
CASSLSGAYNEQFF	TRBV5-1	TRBJ2-1	Alzheimer's disease	Autoimmune
CASSLTGNEQFF	TRBV19	TRBJ2-1	Alzheimer's disease	Autoimmune
CASSLTPSFGTEAFF	TRBV12-3	TRBJ1-1	Alzheimer's disease	Autoimmune
CASSLTSGDTQYF	TRBV6-2	TRBJ2-3	Alzheimer's disease	Autoimmune
CASSLVAGTDQPQHF	TRBV12-3	TRBJ1-5	Alzheimer's disease	Autoimmune
CASSLVPPRAVPNEQFF	TRBV11-2	TRBJ2-1	Alzheimer's disease	Autoimmune
CASSLWARQSNQPQHF	TRBV7-2	TRBJ1-5	Alzheimer's disease	Autoimmune
CASSLYGTLSPGELFF	TRBV27	TRBJ2-2	Alzheimer's disease	Autoimmune
CASSMTSGDYNEQFF	TRBV19	TRBJ2-1	Alzheimer's disease	Autoimmune
CASSPAGAVTDTQYF	TRBV9	TRBJ2-3	Alzheimer's disease	Autoimmune
CASSPDRGRGDYNEQFF	TRBV19	TRBJ2-1	Alzheimer's disease	Autoimmune
CASSPETGEAFF	TRBV5-1	TRBJ1-1	Alzheimer's disease	Autoimmune
CASSPGPREGSDTQYF	TRBV4-1	TRBJ2-3	Alzheimer's disease	Autoimmune
CASSPPEVVAPYEQYF	TRBV18	TRBJ2-7	Alzheimer's disease	Autoimmune
CASSPPGETQYF	TRBV18	TRBJ2-5	Alzheimer's disease	Autoimmune
CASSPSSGTEAFF	TRBV5-6	TRBJ1-1	Alzheimer's disease	Autoimmune
CASSPTGTEAFF	TRBV6-6	TRBJ1-1	Alzheimer's disease	Autoimmune
CASSPWYPTGDIQYF	TRBV9	TRBJ2-4	Alzheimer's disease	Autoimmune
CASSQDFTGTGNGYTF	TRBV4-3	TRBJ1-2	Alzheimer's disease	Autoimmune
CASSQDKGGYGYTF	TRBV3-1	TRBJ1-2	Alzheimer's disease	Autoimmune
CASSQDPPRAHQPQHF	TRBV4-3	TRBJ1-5	Alzheimer's disease	Autoimmune
CASSQDQGGTGELFF	TRBV4-1	TRBJ2-2	Alzheimer's disease	Autoimmune
CASSQDVAGGGETQYF	TRBV4-1	TRBJ2-5	Alzheimer's disease	Autoimmune
CASSQEGLAPNTEAFF	TRBV4-3	TRBJ1-1	Alzheimer's disease	Autoimmune
CASSQEVGGTQYF	TRBV14	TRBJ2-5	Alzheimer's disease	Autoimmune
CASSQGLGSDGYTF	TRBV4-2	TRBJ1-2	Alzheimer's disease	Autoimmune
CASSQGSWGAPNEKLFF	TRBV4-3	TRBJ1-4	Alzheimer's disease	Autoimmune
CASSQGYTLNTEAFF	TRBV3-1	TRBJ1-1	Alzheimer's disease	Autoimmune
CASSQTGTDYNYGYTF	TRBV13	TRBJ1-2	Alzheimer's disease	Autoimmune
CASSRGNQPQHF	TRBV27	TRBJ1-5	Alzheimer's disease	Autoimmune
CASSSAVDFSGANVLTF	TRBV6-2	TRBJ2-6	Alzheimer's disease	Autoimmune
CASSSDRDQPQHF	TRBV7-6	TRBJ1-5	Alzheimer's disease	Autoimmune
CASSSIGAGGANVLTF	TRBV27	TRBJ2-6	Alzheimer's disease	Autoimmune
CASSSNDANSPLHF	TRBV19	TRBJ1-6	Alzheimer's disease	Autoimmune
CASSSPGTGLNTIYF	TRBV5-1	TRBJ1-3	Alzheimer's disease	Autoimmune
CASSSRTVSGDTQYF	TRBV11-2	TRBJ2-3	Alzheimer's disease	Autoimmune
CASSSSGTGLYGYTF	TRBV7-2	TRBJ1-2	Alzheimer's disease	Autoimmune
CASSSVAGTSYEQYF	TRBV28	TRBJ2-7	Alzheimer's disease	Autoimmune
CASSVAYRTPEQFF	TRBV9	TRBJ2-1	Alzheimer's disease	Autoimmune
CASSVEAALNTEAFF	TRBV9	TRBJ1-1	Alzheimer's disease	Autoimmune
CASSWRGGNEQFF	TRBV19	TRBJ2-1	Alzheimer's disease	Autoimmune
CASSYLAEQQNEQFF	TRBV6-2	TRBJ2-1	Alzheimer's disease	Autoimmune
CASSYMETGGETQYF	TRBV6-2	TRBJ2-5	Alzheimer's disease	Autoimmune
CASSYSGSGYTF	TRBV6-5	TRBJ1-2	Alzheimer's disease	Autoimmune
CASSYSGYYEQYF	TRBV6-6	TRBJ2-7	Alzheimer's disease	Autoimmune
CASTKGNEQFF	TRBV1-3	TRBJ2-1	Alzheimer's disease	Autoimmune
CASTVRAFYNSPLHF	TRBV19	TRBJ1-6	Alzheimer's disease	Autoimmune
CATGAGGHLNTEAFF	TRBV6-5	TRBJ1-1	Alzheimer's disease	Autoimmune
CATSDLHGSGGPDEQFF	TRBV24-1	TRBJ2-1	Alzheimer's disease	Autoimmune
CATSFPPGGLNGYTF	TRBV15	TRBJ1-2	Alzheimer's disease	Autoimmune
CATSPRGTGDYEQYF	TRBV24-1	TRBJ2-7	Alzheimer's disease	Autoimmune
CAWGFEGIGTEAFF	TRBV3	TRBJ1-1	Alzheimer's disease	Autoimmune
CAWSRGVQNTEAFF	TRBV3	TRBJ1-1	Alzheimer's disease	Autoimmune
CAWSVGAGGEETQYF	TRBV3	TRBJ2-5	Alzheimer's disease	Autoimmune
CAWSVQPGVGQSETQYF	TRBV3	TRBJ2-5	Alzheimer's disease	Autoimmune
CAWSYRGNQPQHF	TRBV3	TRBJ1-5	Alzheimer's disease	Autoimmune
CSARDQGRDYEQYF	TRBV2-1	TRBJ2-7	Alzheimer's disease	Autoimmune
CSARDRGSENTGELFF	TRBV2-1	TRBJ2-2	Alzheimer's disease	Autoimmune
CSARFLTGEDEKLFF	TRBV2-1	TRBJ1-4	Alzheimer's disease	Autoimmune
CSARHLISHEQFF	TRBV2-1	TRBJ2-1	Alzheimer's disease	Autoimmune
CSASLAGGQETQYF	TRBV2-1	TRBJ2-5	Alzheimer's disease	Autoimmune
CSVDGLAGDSTDTQYF	TRBV29-1	TRBJ2-3	Alzheimer's disease	Autoimmune
CSVGTSGNSYNEQFF	TRBV29-1	TRBJ2-1	Alzheimer's disease	Autoimmune
CSVVETGLEAFF	TRBV29-1	TRBJ1-1	Alzheimer's disease	Autoimmune
CAISVGAGQGETQYF	TRBV10-3	TRBJ2	Aseptic meningitis	Others
CASRKQGGNYGYTF	TRBV6	TRBJ1	Aseptic meningitis	Others
CASRTTGTGEDYTF	TRBV6	TRBJ1	Aseptic meningitis	Others
CASSDRTHDTQYF	TRBV10-1	TRBJ2	Aseptic meningitis	Others
CASSDSGGSNNEQFF	TRBV2-1	TRBJ2	Aseptic meningitis	Others
CASSFRPGQGAGGANVLTF	TRBV12	TRBJ2	Aseptic meningitis	Others
CASSLAEDSYEQYF	TRBV7-8	TRBJ2	Aseptic meningitis	Others
CASSLDSSEQYF	TRBV7-8	TRBJ2	Aseptic meningitis	Others
CASSLLPSNTGELFF	TRBV5-1	TRBJ2	Aseptic meningitis	Others
CASSLQALNTEAFF	TRBV7-2	TRBJ1	Aseptic meningitis	Others
CASSLSLGQHYGYTF	TRBV7-2	TRBJ1	Aseptic meningitis	Others
CASSLTGSRELFF	TRBV7-3	TRBJ2	Aseptic meningitis	Others
CASSLWISGLGEQFF	TRBV7-2	TRBJ2	Aseptic meningitis	Others
CASSQSMGRTNTGELFF	TRBV23-1	TRBJ2	Aseptic meningitis	Others
CASSRQPGQGAGGANVLTF	TRBV6	TRBJ2	Aseptic meningitis	Others
CASSSGTGQGETQYF	TRBV11-2	TRBJ2	Aseptic meningitis	Others
CASSYFSSSYEQYF	TRBV6	TRBJ2	Aseptic meningitis	Others
CASSYLAGDIQYF	TRBV6	TRBJ2	Aseptic meningitis	Others
CASSYSPGLAGDEQYF	TRBV6	TRBJ1	Aseptic meningitis	Others
CASSYWAAGELFF	TRBV6	TRBJ2	Aseptic meningitis	Others
CASTVYRGYNTEAFF	TRBV5-6	TRBJ1	Aseptic meningitis	Others
CATMGPGTDTQYF	TRBV15-1	TRBJ1	Aseptic meningitis	Others
CSAGRGTDTQYF	TRBV20-1	TRBJ1	Aseptic meningitis	Others
CSAIRGSVNNSPLHF	TRBV20-1	TRBJ1	Aseptic meningitis	Others
CSAISGVLSPMNEQFF	TRBV20-1	TRBJ1	Aseptic meningitis	Others
CSARGTTEAFF	TRBV20-1	TRBJ1	Aseptic meningitis	Others
CSARPPGGGGTEAFF	TRBV20-1	TRBJ1	Aseptic meningitis	Others
CSARQGRDHTDTQYF	TRBV20-1	TRBJ1	Aseptic meningitis	Others
CSVAPAHTFTYEQYF	TRBV29-1	TRBJ1	Aseptic meningitis	Others
CAASDGVGTEAFFGF	TRBV7	TRBJ1-1	Atherosclerosis	Others
CASFSAYCSYEQYF	TRBV7	TRBJ2-7	Atherosclerosis	Others
CASGLDPTEFIGYFGF	TRBV8	TRBJ2-5	Atherosclerosis	Others
CASIAGANRSYNEQFGF	TRBV6	TRBJ2-1	Atherosclerosis	Others
CASIKLSGNIQYFGF	TRBV7	TRBJ2-4	Atherosclerosis	Others
CASIWGFGNEQFFGF	TRBV9	TRBJ2-1	Atherosclerosis	Others
CASLTGGKHQPQHFGF	TRBV5	TRBJ1-5	Atherosclerosis	Others
CASNLPAGGRQETQYFGF	TRBV7	TRBJ2-5	Atherosclerosis	Others
CASRDRSGNSPLHFGF	TRBV7	TRBJ1-6	Atherosclerosis	Others
CASRKINSPKYFGF	TRBV3	TRBJ2-4	Atherosclerosis	Others
CASRSKQNVGQTQYFGF	TRBV14	TRBJ2-5	Atherosclerosis	Others
CASRSTPGQETQYFGF	TRBV9	TRBJ2-5	Atherosclerosis	Others
CASRVTQWYSDTQYFGF	TRBV7	TRBJ2-3	Atherosclerosis	Others
CASSADGNEQFGF	TRBV7	TRBJ2-1	Atherosclerosis	Others
CASSAGRFLSYEQYFGF	TRBV12	TRBJ2-7	Atherosclerosis	Others
CASSAKRGWFTQYFGF	TRBV5-6	TRBJ2-5	Atherosclerosis	Others
CASSANGTGGSGELFGHF	TRBV5	TRBJ2-2	Atherosclerosis	Others
CASSAVTQCGDIETQYF	TRBV12	TRBJ2-5	Atherosclerosis	Others
CASSCRLDGRNSPLHF	TRBV5-6	TRBJ2-1	Atherosclerosis	Others
CASSDF	TRBV12	TRBJ1-6	Atherosclerosis	Others
CASSDGNEQFFGF	TRBV7	TRBJ2-1	Atherosclerosis	Others
CASSDGSNTEAFFGF	TRBV7	TRBJ1-1	Atherosclerosis	Others
CASSDGWSTEAFFGF	TRBV9	TRBJ1-1	Atherosclerosis	Others
CASSDISPHKDTQYFGF	TRBV7	TRBJ2-3	Atherosclerosis	Others
CASSDMGDTEAFFGF	TRBV7	TRBJ1-1	Atherosclerosis	Others
CASSDPLGDTQYFGF	TRBV7	TRBJ2-3	Atherosclerosis	Others
CASSEPREGANVLTFGF	TRBV12	TRBJ2-6	Atherosclerosis	Others
CASSESHNERGYFGF	TRBV12	TRBJ2-7	Atherosclerosis	Others
CASSETQHEGVLSPLHFGF	TRBV12	TRBJ1-6	Atherosclerosis	Others
CASSEVELKGGYEQYFGF	TRBV12	TRBJ2-7	Atherosclerosis	Others
CASSEYAPYNSPLHFGF	TRBV12	TRBJ2-1	Atherosclerosis	Others
CASSFAGIGQNSYEQYFGF	TRBV8	TRBJ2-7	Atherosclerosis	Others
CASSFFESTIYVLTFGF	TRBV14	TRBJ2-6	Atherosclerosis	Others
CASSFLLYGGQYFGF	TRBV5-6	TRBJ2-4	Atherosclerosis	Others
CASSFPADRNEKLFFGF	TRBV7	TRBJ1-4	Atherosclerosis	Others
CASSFPHLTETQYFGF	TRBV3	TRBJ2-3	Atherosclerosis	Others
CASSFQGGEGETQYFGF	TRBV5	TRBJ2-5	Atherosclerosis	Others
CASSFRAGISYQYFGF	TRBV5	TRBJ2-7	Atherosclerosis	Others
CASSFRDGSYEQYFGF	TRBV7	TRBJ2-7	Atherosclerosis	Others
CASSFRQGGQPQHFGF	TRBV5	TRBJ1-5	Atherosclerosis	Others
CASSFWGGYEQETQYFGF	TRBV9	TRBJ2-5	Atherosclerosis	Others
CASSGADESYEQTFGF	TRBV9	TRBJ2-7	Atherosclerosis	Others
CASSGATVVDTQYFGF	TRBV5	TRBJ2-3	Atherosclerosis	Others
CASSGEGRNETEAFFGF	TRBV6	TRBJ1-1	Atherosclerosis	Others
CASSGGAWQEQYFGF	TRBV9	TRBJ2-7	Atherosclerosis	Others
CASSGGQTMSOEAFFGF	TRBV5	TRBJ1-1	Atherosclerosis	Others
CASSGKDGANVLTFGF	TRBV7	TRBJ2-6	Atherosclerosis	Others
CASSGNPAVYEQYFGF	TRBV6	TRBJ2-7	Atherosclerosis	Others
CASSGRGAYNSPLHFGF	TRBV7	TRBJ1-6	Atherosclerosis	Others
CASSGTYGSYEQYFGF	TRBV5	TRBJ2-7	Atherosclerosis	Others
CASSHWCGQYF	TRBV12	TRBJ2-7	Atherosclerosis	Others
CASSILGEAFFGQF	TRBV7	TRBJ1-1	Atherosclerosis	Others
CASSLAINDEGTEAFFGF	TRBV8	TRBJ1-1	Atherosclerosis	Others
CASSLAPLHFGF	TRBV5-6	TRBJ1-6	Atherosclerosis	Others
CASSLAPRGVSQETQYFGF	TRBV6	TRBJ2-5	Atherosclerosis	Others
CASSLARGLTGWAFFGF	TRBV6	TRBJ1-1	Atherosclerosis	Others
CASSLAVTQRETLSYEQYFGF	TRBV6	TRBJ2-7	Atherosclerosis	Others
CASSLCSTGDTQYF	TRBV9	TRBJ2-3	Atherosclerosis	Others
CASSLCWKASYEQYF	TRBV6	TRBJ2-7	Atherosclerosis	Others
CASSLDFNRYITAGANVLTFGF	TRBV6	TRBJ2-6	Atherosclerosis	Others
CASSLDLGYNEQFFGF	TRBV6	TRBJ2-1	Atherosclerosis	Others
CASSLEDNIVGNSPLHFGF	TRBV6	TRBJ1-6	Atherosclerosis	Others
CASSLEVTSGRTEAFFGF	TRBV5-6	TRBJ1-1	Atherosclerosis	Others
CASSLFLDYTEAFFGF	TRBV3	TRBJ1-1	Atherosclerosis	Others
CASSLFWAVIGESYEQYFGF	TRBV14	TRBJ2-7	Atherosclerosis	Others
CASSLGEYDDTQYFGF	TRBV9	TRBJ2-3	Atherosclerosis	Others
CASSLGIRAAFFGF	TRBV8	TRBJ1-1	Atherosclerosis	Others
CASSLGPFVETQYFGF	TRBV5	TRBJ2-5	Atherosclerosis	Others
CASSLISTADGPQYFGF	TRBV3	TRBJ2-7	Atherosclerosis	Others
CASSLKHGVLLSYEQYFGF	TRBV5-6	TRBJ2-7	Atherosclerosis	Others
CASSLKQEALYYEQYFGF	TRBV5-6	TRBJ2-7	Atherosclerosis	Others
CASSLLSSYFGAF	TRBV14	TRBJ2-4	Atherosclerosis	Others
CASSLNQAKGYEQYFGF	TRBV7	TRBJ2-7	Atherosclerosis	Others
CASSLPKGEETQYFGF	TRBV12	TRBJ2-5	Atherosclerosis	Others
CASSLQGARTGELFFGF	TRBV7	TRBJ2-2	Atherosclerosis	Others
CASSLQRKYNEQFFGF	TRBV7	TRBJ2-1	Atherosclerosis	Others
CASSLQSTRVEGELFFGF	TRBV8	TRBJ2-2	Atherosclerosis	Others
CASSLRSDSFGGQHFGF	TRBV3	TRBJ1-5	Atherosclerosis	Others
CASSLSGLQETQYFGF	TRBV7	TRBJ2-5	Atherosclerosis	Others
CASSLSGSGGNSPLHFGF	TRBV7	TRBJ1-6	Atherosclerosis	Others
CASSLSNAGWHQPQHFGF	TRBV14	TRBJ1-5	Atherosclerosis	Others
CASSLSPRQNWGDTQYFGF	TRBV14	TRBJ2-3	Atherosclerosis	Others
CASSLSQWYEQTFGF	TRBV9	TRBJ2-7	Atherosclerosis	Others
CASSLSWRDISRGSPLHFGF	TRBV3	TRBJ2-1	Atherosclerosis	Others
CASSLSYNEQFFGF	TRBV5	TRBJ2-1	Atherosclerosis	Others
CASSLTADGANVLTFGF	TRBV6	TRBJ2-6	Atherosclerosis	Others
CASSLTGEVNEQFFGF	TRBV5	TRBJ2-1	Atherosclerosis	Others
CASSLVAKQSSPLHFGF	TRBV5-6	TRBJ2-1	Atherosclerosis	Others
CASSLVILPWFADTGELFFGF	TRBV6	TRBJ2-2	Atherosclerosis	Others
CASSLVIPHKGGNSPLHFGF	TRBV8	TRBJ2-1	Atherosclerosis	Others
CASSLVPGGKNIQYFGF	TRBV7	TRBJ2-4	Atherosclerosis	Others
CASSLWSREGTQYFGF	TRBV6	TRBJ2-7	Atherosclerosis	Others
CASSLYMYGSYNEQFFGF	TRBV5	TRBJ2-1	Atherosclerosis	Others
CASSLYRILKNGDTFGF	TRBV14	TRBJ1-2	Atherosclerosis	Others
CASSMADGNQPQHFGF	TRBV7	TRBJ1-5	Atherosclerosis	Others
CASSMPSETQYFGF	TRBV7	TRBJ2-5	Atherosclerosis	Others
CASSNRNAGAFFGF	TRBV5	TRBJ1-1	Atherosclerosis	Others
CASSNSGGVDYGYTFGF	TRBV5	TRBJ1-2	Atherosclerosis	Others
CASSNTSWGKEQYFGF	TRBV7	TRBJ2-7	Atherosclerosis	Others
CASSPDIRSSYNEQFFGF	TRBV9	TRBJ2-1	Atherosclerosis	Others
CASSPEGGTYNEQFFGF	TRBV7	TRBJ2-1	Atherosclerosis	Others
CASSPERGDSTQYFGF	TRBV6	TRBJ2-3	Atherosclerosis	Others
CASSPHTGGYYGYTFGF	TRBV7	TRBJ1-2	Atherosclerosis	Others
CASSPRDVGNYGYTFGF	TRBV5	TRBJ1-2	Atherosclerosis	Others
CASSPSATGGNEQFFGF	TRBV6	TRBJ2-1	Atherosclerosis	Others
CASSPSSGDDTQYFGF	TRBV7	TRBJ2-3	Atherosclerosis	Others
CASSQGRGELFFGF	TRBV7	TRBJ2-2	Atherosclerosis	Others
CASSQGSYEQYFGF	TRBV7	TRBJ2-7	Atherosclerosis	Others
CASSQLERYGYTFGF	TRBV7	TRBJ1-2	Atherosclerosis	Others
CASSQRLRGGSYNEQFGF	TRBV9	TRBJ2-1	Atherosclerosis	Others
CASSQWDGVYEQYFGF	TRBV9	TRBJ2-7	Atherosclerosis	Others
CASSRAGSNEAFFGF	TRBV5	TRBJ1-1	Atherosclerosis	Others
CASSREPTQETQYFGF	TRBV5	TRBJ2-5	Atherosclerosis	Others
CASSRHKGGLETQYFGF	TRBV6	TRBJ2-5	Atherosclerosis	Others
CASSRLGGKNETEAFFGF	TRBV9	TRBJ1-1	Atherosclerosis	Others
CASSRMTANGYEQYFGF	TRBV6	TRBJ2-7	Atherosclerosis	Others
CASSRNNGTNYGYTFGF	TRBV9	TRBJ1-2	Atherosclerosis	Others
CASSRQDSNSTQYFGF	TRBV7	TRBJ2-3	Atherosclerosis	Others
CASSRTGPYEQYFGF	TRBV7	TRBJ2-7	Atherosclerosis	Others
CASSRVYSQSYEQYFGF	TRBV9	TRBJ2-7	Atherosclerosis	Others
CASSSCPGNTEAFF	TRBV5-6	TRBJ1-1	Atherosclerosis	Others
CASSSEDLNYGYTFGF	TRBV9	TRBJ1-2	Atherosclerosis	Others
CASSSGADSCYTF	TRBV12	TRBJ1-2	Atherosclerosis	Others
CASSSGGTASNQPQHFGF	TRBV6	TRBJ1-5	Atherosclerosis	Others
CASSSHQVLNTEAFFGF	TRBV7	TRBJ1-1	Atherosclerosis	Others
CASSSRGEGANVLTFGF	TRBV9	TRBJ2-6	Atherosclerosis	Others
CASSSRTREGYGYTFGF	TRBV9	TRBJ1-2	Atherosclerosis	Others
CASSSVPGQPQHFGF	TRBV8	TRBJ1-5	Atherosclerosis	Others
CASSTAGAGYGYTFGF	TRBV7	TRBJ1-2	Atherosclerosis	Others
CASSTASGARYGYTFGF	TRBV7	TRBJ1-2	Atherosclerosis	Others
CASSTFTGGTGELFGF	TRBV7	TRBJ2-2	Atherosclerosis	Others
CASSTHTDGGETQYFGF	TRBV7	TRBJ2-5	Atherosclerosis	Others
CASSVFHSNTEAFFGF	TRBV7	TRBJ1-1	Atherosclerosis	Others
CASSVPGNSYNEQFFGF	TRBV9	TRBJ2-1	Atherosclerosis	Others
CASSVTAADGNEKLFFGF	TRBV5	TRBJ1-4	Atherosclerosis	Others
CASSVTQHCQPQHF	TRBV7	TRBJ1-5	Atherosclerosis	Others
CASSVTRDNEQFFGF	TRBV7	TRBJ2-1	Atherosclerosis	Others
CASSWRQSYQYFGF	TRBV5	TRBJ2-7	Atherosclerosis	Others
CASSWSSDTFGF	TRBV8	TRBJ1-2	Atherosclerosis	Others
CASSYLSGGQPQHFGF	TRBV7	TRBJ1-5	Atherosclerosis	Others
CASSYTPTGNTEAFFGF	TRBV7	TRBJ1-1	Atherosclerosis	Others
CASSYYVLWAQYFGF	TRBV3	TRBJ2-3	Atherosclerosis	Others
CASTARYNEQFFGF	TRBV7	TRBJ2-1	Atherosclerosis	Others
CASTNLWGGSTQYFGF	TRBV6	TRBJ2-3	Atherosclerosis	Others
CASTSTSDGRTDTQYFGF	TRBV6	TRBJ2-3	Atherosclerosis	Others
CATTFAGGRHYEQYFGF	TRBV7	TRBJ2-7	Atherosclerosis	Others
CAWGSWGYEQYFGF	TRBV20	TRBJ2-7	Atherosclerosis	Others
CAWLVSGSYEQYFGF	TRBV20	TRBJ2-7	Atherosclerosis	Others
CAWNQWGGNTIYFFGF	TRBV20	TRBJ1-3	Atherosclerosis	Others
CAWRDAQGDTQYFGF	TRBV5	TRBJ2-3	Atherosclerosis	Others
CAWRFRGKPLHFGF	TRBV20	TRBJ2-1	Atherosclerosis	Others
CAWSASANYILTFGF	TRBV20	TRBJ2-6	Atherosclerosis	Others
CAWSAVTHFLDFGF	TRBV20	TRBJ2-7	Atherosclerosis	Others
CAWSDPSSILYTFGF	TRBV20	TRBJ1-2	Atherosclerosis	Others
CAWSENIVDSPLHFGF	TRBV20	TRBJ2-1	Atherosclerosis	Others
CAWSFLSRDYNEQFFGF	TRBV20	TRBJ2-1	Atherosclerosis	Others
CAWSGDREKSKTQYFGF	TRBV20	TRBJ2-5	Atherosclerosis	Others
CAWSGWMTEAFFGF	TRBV20	TRBJ1-1	Atherosclerosis	Others
CAWSLTGSSGSYEQYFGF	TRBV20	TRBJ2-7	Atherosclerosis	Others
CAWSQGHAWQETQYFGF	TRBV20	TRBJ2-5	Atherosclerosis	Others
CAWSQKTGLNTGELFFGF	TRBV20	TRBJ2-2	Atherosclerosis	Others
CAWSRDTALEKLFFGF	TRBV20	TRBJ1-4	Atherosclerosis	Others
CAWSTDLWGDTQYFGF	TRBV20	TRBJ2-3	Atherosclerosis	Others
CAWSTTQYNIQYFGF	TRBV20	TRBJ2-4	Atherosclerosis	Others
CAWSVKVFPPQHFGF	TRBV20	TRBJ1-5	Atherosclerosis	Others
CAWSVNNYSFVGPFFGF	TRBV20	TRBJ1-1	Atherosclerosis	Others
CSAIKERLSAGRQYFGF	TRBV2	TRBJ2-7	Atherosclerosis	Others
CSAKVTHYSHSPLHFGF	TRBV2	TRBJ2-1	Atherosclerosis	Others
CSAQEPASYEQYFGF	TRBV2	TRBJ2-7	Atherosclerosis	Others
CSAREDLSKNEKLFFGF	TRBV2	TRBJ1-4	Atherosclerosis	Others
CSARITNQRGLHFGF	TRBV2	TRBJ1-6	Atherosclerosis	Others
CSARRESPQYFGF	TRBV2	TRBJ2-7	Atherosclerosis	Others
CSARSEYFGDHTEAFFGF	TRBV2	TRBJ1-1	Atherosclerosis	Others
CSARSITKLYYEQYFGF	TRBV2	TRBJ2-7	Atherosclerosis	Others
CSARTNWGFNVLFEQYFGF	TRBV2	TRBJ2-7	Atherosclerosis	Others
CSASGRVAGQETQYFGF	TRBV2	TRBJ2-5	Atherosclerosis	Others
CSASWLREAGQHFGF	TRBV2	TRBJ1-5	Atherosclerosis	Others
CSATLKRVLPYNSPLHFGF	TRBV2	TRBJ2-1	Atherosclerosis	Others
CSATRAGAPYNSPLHFGF	TRBV2	TRBJ2-1	Atherosclerosis	Others
CSSLGQGEAFFGF	TRBV7	TRBJ1-1	Atherosclerosis	Others
CSSLVDEKLFFGF	TRBV7	TRBJ1-4	Atherosclerosis	Others
CSVDDGRFGF	TRBV2	TRBJ2-4	Atherosclerosis	Others
CASRPLATKETQYF	TRBV6-2	TRBJ2-5	Breast Cancer	Cancer
CASRPLATKETQYF	TRBV6-3	TRBJ2-5	Breast Cancer	Cancer
CASSFQGSYGYTF	TRBV7-2	TRBJ1-2	Breast Cancer	Cancer
CASSFWRGAIWNEQFF	TRBV7-2	TRBJ2-1	Breast Cancer	Cancer
CASSIVYSTDTQYF	TRBV19	TRBJ2-3	Breast Cancer	Cancer
CASSLAEGSSYNSPLHF	TRBV7-2	TRBJ1-6	Breast Cancer	Cancer
CASSLALQGNQPQHF	TRBV7-2	TRBJ1-5	Breast Cancer	Cancer
CASSLGDQPQHF	TRBV5-6	TRBJ1-5	Breast Cancer	Cancer
CASSLGQGANIQYF	TRBV7-3	TRBJ2-4	Breast Cancer	Cancer
CASSLKIGELFF	TRBV7-6	TRBJ2-2	Breast Cancer	Cancer
CASSLNRDHNQPQHF	TRBV7-2	TRBJ1-5	Breast Cancer	Cancer
CASSLTDTQYF	TRBV7-2	TRBJ2-3	Breast Cancer	Cancer
CASSLTEGGNSPLHF	TRBV7-3	TRBJ1-6	Breast Cancer	Cancer
CASSPRTGYEQYF	TRBV7-2	TRBJ2-7	Breast Cancer	Cancer
CASSRIAGGINTQYF	TRBV7-2	TRBJ2-3	Breast Cancer	Cancer
CASSVSLRGAEPSTDTQYF	TRBV9	TRBJ2-3	Breast Cancer	Cancer
CASTSGGTYNEQFF	TRBV27	TRBJ2-1	Breast Cancer	Cancer
CATSGELDTQYF	TRBV5-1	TRBJ2-3	Breast Cancer	Cancer
CAAEDPEWGAEAFF	TRBV30	TRBJ1-1	CMV	Pathogens
CAAGAGLSYEQYF	TRBV27	TRBJ2-7	CMV	Pathogens
CAAGEMFGLGETQYF	TRBV4-2	TRBJ2-5	CMV	Pathogens
CAAGGGGTEKLFF	TRBV10-3	TRBJ1-4	CMV	Pathogens
CAAGGGSEMNTEAFF	TRBV19	TRBJ1-1	CMV	Pathogens
CAAGTGDSNQPQHF	TRBV10-3	TRBJ1-5	CMV	Pathogens
CAAKDQNLTNYGYTF	TRBV10-3	TRBJ1-2	CMV	Pathogens
CAALAVDTQYF	TRBV10-3	TRBJ2-3	CMV	Pathogens
CAAMRVDQETQYF	TRBV30	TRBJ2-5	CMV	Pathogens
CAARPEYPVYEQYF	TRBV10-3	TRBJ2-7	CMV	Pathogens
CAARSGYNEQFF	TRBV6-5	TRBJ2-1	CMV	Pathogens
CAASREGPNQPQHF	TRBV15	TRBJ1-5	CMV	Pathogens
CAATGTVSYEQYF	TRBV12-4	TRBJ2-7	CMV	Pathogens
CAATLGGGYEQYF	TRBV7-9	TRBJ2-7	CMV	Pathogens
CAATNRLGNTIYF	TRBV19	TRBJ1-3	CMV	Pathogens
CAATRAGSPDTQYF	TRBV12-3	TRBJ2-3	CMV	Pathogens
CAAWDRGSEQYF	TRBV27	TRBJ2-7	CMV	Pathogens
CACFENYGYTF	TRBV30	TRBJ1-2	CMV	Pathogens
CACLGTGTYEQYF	TRBV2	TRBJ2-7	CMV	Pathogens
CACLLLLNTGELFF	TRBV30	TRBJ2-2	CMV	Pathogens
CACLTGATNEKLFF	TRBV30	TRBJ1-4	CMV	Pathogens
CACPPEEGGHYGYTF	TRBV30	TRBJ1-2	CMV	Pathogens
CACRPRALYGYTF	TRBV30	TRBJ1-2	CMV	Pathogens
CACSLRSQGTDTQYF	TRBV20	TRBJ2-3	CMV	Pathogens
CACSSANYGYTF	TRBV12-4	TRBJ1-2	CMV	Pathogens
CACTPEIGNTIYF	TRBV30	TRBJ1-3	CMV	Pathogens
CAEEGDRAGYTF	TRBV30	TRBJ1-2	CMV	Pathogens
CAEGPWGGELFF	TRBV6-3	TRBJ2-2	CMV	Pathogens
CAERRQITNTGELFF	TRBV7-9	TRBJ2-2	CMV	Pathogens
CAETGEVRTYEQYF	TRBV10-3	TRBJ2-7	CMV	Pathogens
CAFDKSNEKLFF	TRBV30	TRBJ1-4	CMV	Pathogens
CAFF	TRBV27	TRBJ1-1	CMV	Pathogens
CAGARVDTQYF	TRBV7-9	TRBJ2-3	CMV	Pathogens
CAGATGTTYNEQFF	TRBV12-3	TRBJ2-1	CMV	Pathogens
CAGDSWNNEQFF	TRBV6-1	TRBJ2-1	CMV	Pathogens
CAGDSWNNEQFF	TRBV6-5	TRBJ2-1	CMV	Pathogens
CAGDSWNNEQFF	TRBV6-6	TRBJ2-1	CMV	Pathogens
CAGEWDGSYGYTF	TRBV6-1	TRBJ1-2	CMV	Pathogens
CAGGDRDTGELFF	TRBV7-9	TRBJ2-2	CMV	Pathogens
CAGGQGADYTDTQYF	TRBV6-6	TRBJ2-3	CMV	Pathogens
CAGGTGYNSPLHF	TRBV2	TRBJ1-6	CMV	Pathogens
CAGGWGDEQFF	TRBV19	TRBJ2-1	CMV	Pathogens
CAGIRTGTGPSPNYGYTF	TRBV2	TRBJ1-2	CMV	Pathogens
CAGLGANVLTF	TRBV30	TRBJ2-6	CMV	Pathogens
CAGNQGTTVAKNIQYF	TRBV30	TRBJ2-4	CMV	Pathogens
CAGSEVGATNYGYTF	TRBV6-1	TRBJ1-2	CMV	Pathogens
CAGSHEGSGGYTF	TRBV4-2	TRBJ1-2	CMV	Pathogens
CAGSKQSGTGYYGYTF	TRBV6-5	TRBJ1-2	CMV	Pathogens
CAGSLAGTYNEQFF	TRBV27	TRBJ2-1	CMV	Pathogens
CAGSLAPGATNEKLFF	TRBV7-6	TRBJ1-4	CMV	Pathogens
CAGSLFLSYEQYF	TRBV6-1	TRBJ2-7	CMV	Pathogens
CAGSLFLSYEQYF	TRBV6-5	TRBJ2-7	CMV	Pathogens
CAGSLFLSYEQYF	TRBV6-6	TRBJ2-7	CMV	Pathogens
CAGSLGGGSYEQYF	TRBV13	TRBJ2-7	CMV	Pathogens
CAGSLSWGGFYNEQFF	TRBV27	TRBJ2-1	CMV	Pathogens
CAGSLVTGTGWGYTF	TRBV6-5	TRBJ1-2	CMV	Pathogens
CAGSQAGMAEQFF	TRBV3-1	TRBJ2-1	CMV	Pathogens
CAGSQEQGPGNQPQHF	TRBV4-2	TRBJ1-5	CMV	Pathogens
CAGSQGMRSPLHF	TRBV6-3	TRBJ1-6	CMV	Pathogens
CAGSQTQLWETQYF	TRBV7-2	TRBJ2-5	CMV	Pathogens
CAGSQVWGSDEKLFF	TRBV3-1	TRBJ1-4	CMV	Pathogens
CAGSSAYYGYTF	TRBV12-4	TRBJ1-2	CMV	Pathogens
CAGSVGASGYEQYF	TRBV2	TRBJ2-7	CMV	Pathogens
CAGTGIRSAGELFF	TRBV30	TRBJ2-2	CMV	Pathogens
CAGTGIRSAGELF	TRBV30	TRBJ2-2	CMV	Pathogens
CAGTLAGGTDTQYF	TRBV7-9	TRBJ2-3	CMV	Pathogens
CAGTPREGQGLREQYF	TRBV2	TRBJ2-7	CMV	Pathogens
CAGYFNYGYTF	TRBV30	TRBJ1-2	CMV	Pathogens
CAHRENTEAFF	TRBV2	TRBJ1-1	CMV	Pathogens
CAHSDSIGYTF	TRBV30	TRBJ1-2	CMV	Pathogens
CAHTDPNPTGELFF	TRBV12-5	TRBJ2-2	CMV	Pathogens
CAIAGGGAQYF	TRBV3-1	TRBJ2-5	CMV	Pathogens
CAIAGPSRGYTF	TRBV19	TRBJ1-2	CMV	Pathogens
CAIASGTVRGNTIYF	TRBV10-3	TRBJ1-3	CMV	Pathogens
CAIDAGAGEQYF	TRBV25-1	TRBJ2-7	CMV	Pathogens
CAIDSNTGELFF	TRBV10-3	TRBJ2-2	CMV	Pathogens
CAIDTGASYNEQFF	TRBV10-3	TRBJ2-1	CMV	Pathogens
CAIDTGNSPLHF	TRBV28	TRBJ1-6	CMV	Pathogens
CAIEDGMNTEAFF	TRBV10-2	TRBJ1-1	CMV	Pathogens
CAIGDRLYEKLFF	TRBV10-3	TRBJ1-4	CMV	Pathogens
CAIGDSSSYNEQFF	TRBV10-3	TRBJ2-1	CMV	Pathogens
CAIGENYGYTF	TRBV10-3	TRBJ1-2	CMV	Pathogens
CAIGFPSGGPWTGELFF	TRBV10-3	TRBJ2-2	CMV	Pathogens
CAIGGDRYNEQFF	TRBV10-3	TRBJ2-1	CMV	Pathogens
CAIGGGLADTQYF	TRBV10-3	TRBJ2-3	CMV	Pathogens
CAIGGQGSYEQYF	TRBV10-3	TRBJ2-7	CMV	Pathogens
CAIGLAAADTQYF	TRBV10-2	TRBJ2-3	CMV	Pathogens
CAIGLAGANEQFF	TRBV6-5	TRBJ2-1	CMV	Pathogens
CAIGLAGDTQYF	TRBV10-3	TRBJ2-3	CMV	Pathogens
CAIGNNSPLHF	TRBV27	TRBJ1-6	CMV	Pathogens
CAIGNSWRTNTGELFF	TRBV10-3	TRBJ2-2	CMV	Pathogens
CAIGQRGGLDTQYF	TRBV11-2	TRBJ2-3	CMV	Pathogens
CAIGTGDTNQPQHF	TRBV10-3	TRBJ1-5	CMV	Pathogens
CAIGTSGNTGELFF	TRBV10-2	TRBJ2-2	CMV	Pathogens
CAIHQGYTEAFF	TRBV19	TRBJ1-1	CMV	Pathogens
CAIKDRGGLSYEQYF	TRBV10-3	TRBJ2-7	CMV	Pathogens
CAIKGSATEAFF	TRBV10-3	TRBJ1-1	CMV	Pathogens
CAIKGTVSTQETQYF	TRBV2	TRBJ2-5	CMV	Pathogens
CAIKIAEAYNEQFF	TRBV15	TRBJ2-1	CMV	Pathogens
CAIKPGQNSPLHF	TRBV10-3	TRBJ1-6	CMV	Pathogens
CAIKRESTDTQYF	TRBV10-3	TRBJ2-3	CMV	Pathogens
CAIKRLSTDTQYF	TRBV7-9	TRBJ2-3	CMV	Pathogens
CAIKSAGRSYEQYF	TRBV28	TRBJ2-7	CMV	Pathogens
CAIKTSGRAYEQYF	TRBV10-3	TRBJ2-7	CMV	Pathogens
CAIKTTSGIVDEQF	TRBV10-3	TRBJ2-1	CMV	Pathogens
CAIKYRPRTGENYGYTF	TRBV10-3	TRBJ1-2	CMV	Pathogens
CAILGFFSTGELFF	TRBV2	TRBJ2-2	CMV	Pathogens
CAILGNSGTEAFF	TRBV10-3	TRBJ1-1	CMV	Pathogens
CAILPVFRNNEQFF	TRBV12-3	TRBJ2-1	CMV	Pathogens
CAILTNTGELFF	TRBV6-3	TRBJ2-2	CMV	Pathogens
CAIMGGRWDEQFF	TRBV12-4	TRBJ2-1	CMV	Pathogens
CAINAGDTGELFF	TRBV10-3	TRBJ2-2	CMV	Pathogens
CAINLGGTNTGELFF	TRBV10-3	TRBJ2-2	CMV	Pathogens
CAINNEQFF	TRBV6-1	TRBJ2-1	CMV	Pathogens
CAINNGPLAPPDTQYF	TRBV10-3	TRBJ2-3	CMV	Pathogens
CAINPGQGTNEQFF	TRBV10-3	TRBJ2-1	CMV	Pathogens
CAINPGTGSGNTIYF	TRBV10-3	TRBJ1-3	CMV	Pathogens
CAINPLGSSSKKGTQYF	TRBV10-3	TRBJ2-3	CMV	Pathogens
CAINQGGTDNSPLHF	TRBV10-3	TRBJ1-6	CMV	Pathogens
CAINTDRGGTEAFF	TRBV10-3	TRBJ1-1	CMV	Pathogens
CAIPDIKEGGYTF	TRBV6-6	TRBJ1-2	CMV	Pathogens
CAIPGRATGELFF	TRBV7-9	TRBJ2-2	CMV	Pathogens
CAIPHARPMNTEAFF	TRBV10-3	TRBJ1-1	CMV	Pathogens
CAIPVIRRPFYGYTF	TRBV10-3	TRBJ1-2	CMV	Pathogens
CAIQRGIGGYTF	TRBV19	TRBJ1-2	CMV	Pathogens
CAIRDGRHSYEQYF	TRBV10-3	TRBJ2-7	CMV	Pathogens
CAIRDKMNTEAFF	TRBV10-3	TRBJ1-1	CMV	Pathogens
CAIRDNSYNEQFF	TRBV28	TRBJ2-1	CMV	Pathogens
CAIRDRDRNYEQYF	TRBV10-3	TRBJ2-7	CMV	Pathogens
CAIRDSFSYNEQFF	TRBV10-3	TRBJ2-1	CMV	Pathogens
CAIRDVEETQYF	TRBV10-3	TRBJ2-5	CMV	Pathogens
CAIRDVSSTDTQYF	TRBV10-3	TRBJ2-3	CMV	Pathogens
CAIREGPTNEKLFF	TRBV10-3	TRBJ1-4	CMV	Pathogens
CAIREPHKGGNYEQYF	TRBV10-3	TRBJ2-7	CMV	Pathogens
CAIRETAMNTEAFF	TRBV10-3	TRBJ1-1	CMV	Pathogens
CAIRGAGGSRRDEQFF	TRBV6-3	TRBJ2-1	CMV	Pathogens
CAIRGFLGTGKNTEAFF	TRBV10-3	TRBJ1-1	CMV	Pathogens
CAIRGTANEKLFF	TRBV10-3	TRBJ1-4	CMV	Pathogens
CAIRGTSGRDSEQFF	TRBV10-3	TRBJ2-1	CMV	Pathogens
CAIRKTENTEAFF	TRBV10-3	TRBJ1-1	CMV	Pathogens
CAIRLGNQPQHF	TRBV19	TRBJ1-5	CMV	Pathogens
CAIRRRQDSYNEQFF	TRBV10-3	TRBJ2-1	CMV	Pathogens
CAIRSGGGRTDTQYF	TRBV10-3	TRBJ2-3	CMV	Pathogens
CAIRTGGGEAFF	TRBV10-3	TRBJ1-1	CMV	Pathogens
CAIRTGLAGHNEQFF	TRBV10-3	TRBJ2-1	CMV	Pathogens
CAIRTLGGGDTEAFF	TRBV10-3	TRBJ1-1	CMV	Pathogens
CAIRTSGVETQYF	TRBV10-3	TRBJ2-5	CMV	Pathogens
CAIRTTPPGHSTDTQYF	TRBV10-3	TRBJ2-3	CMV	Pathogens
CAIRVGGPFSNQPQHF	TRBV10-3	TRBJ1-5	CMV	Pathogens
CAIRVPTTESGGNTIYF	TRBV10-3	TRBJ1-3	CMV	Pathogens
CAISAAGTSGGYTGELFF	TRBV10-3	TRBJ2-2	CMV	Pathogens
CAISADSPAAQYF	TRBV10-3	TRBJ2-3	CMV	Pathogens
CAISAGAEAHEQYF	TRBV10-3	TRBJ2-7	CMV	Pathogens
CAISAGDSPLHF	TRBV10-3	TRBJ1-6	CMV	Pathogens
CAISAGPQVETQYF	TRBV10-3	TRBJ2-5	CMV	Pathogens
CAISAGTGAFF	TRBV10-3	TRBJ1-1	CMV	Pathogens
CAISAGTGVRNEQYF	TRBV10-3	TRBJ2-7	CMV	Pathogens
CAISALAGGTDTQYF	TRBV10-3	TRBJ2-3	CMV	Pathogens
CAISALAGVDEQFF	TRBV10-3	TRBJ2-1	CMV	Pathogens
CAISALGGVIGELFF	TRBV10-3	TRBJ2-2	CMV	Pathogens
CAISALQNRGGYTF	TRBV10-3	TRBJ1-2	CMV	Pathogens
CAISARQPWIGNTIYF	TRBV10-3	TRBJ1-3	CMV	Pathogens
CAISATGGDYGYTF	TRBV10-3	TRBJ1-2	CMV	Pathogens
CAISAVGGAGPGNEQFF	TRBV10-3	TRBJ2-1	CMV	Pathogens
CAISAYSRNTEAFF	TRBV10-3	TRBJ1-1	CMV	Pathogens
CAISDAGLATGELFF	TRBV10-3	TRBJ2-2	CMV	Pathogens
CAISDGGRTDTYEQYF	TRBV10-3	TRBJ2-7	CMV	Pathogens
CAISDGSYWDEQYF	TRBV10-3	TRBJ2-7	CMV	Pathogens
CAISDGTGVSPLHF	TRBV10-3	TRBJ1-6	CMV	Pathogens
CAISDGTVGGYTF	TRBV10-3	TRBJ1-2	CMV	Pathogens
CAISDLAGVRPDTQYF	TRBV10-3	TRBJ2-3	CMV	Pathogens
CAISDLKNYGYTF	TRBV10-3	TRBJ1-2	CMV	Pathogens
CAISDLTGGRTEAFF	TRBV10-3	TRBJ1-1	CMV	Pathogens
CAISDLTNEKLFF	TRBV10-3	TRBJ1-4	CMV	Pathogens
CAISDLVGQGNEQFF	TRBV10-3	TRBJ2-1	CMV	Pathogens
CAISDMSWEQYF	TRBV10-3	TRBJ2-7	CMV	Pathogens
CAISDPGHRFGEAFF	TRBV10-3	TRBJ1-1	CMV	Pathogens
CAISDPGHRFGEAF	TRBV10	TRBJ1-1	CMV	Pathogens
CAISDPGLAGGGGEQFF	TRBV10-3	TRBJ2-1	CMV	Pathogens
CAISDPTDLNTEAFF	TRBV10-3	TRBJ1-1	CMV	Pathogens
CAISDQASYGYTF	TRBV10-3	TRBJ1-2	CMV	Pathogens
CAISDQDKRALNTEAFF	TRBV10-3	TRBJ1-1	CMV	Pathogens
CAISDQGRTDTQYF	TRBV10-3	TRBJ2-3	CMV	Pathogens
CAISDQGTTYGYTF	TRBV10-3	TRBJ1-2	CMV	Pathogens
CAISDRDAYYEQYF	TRBV10-3	TRBJ2-7	CMV	Pathogens
CAISDRGGEDEQYF	TRBV10-3	TRBJ2-7	CMV	Pathogens
CAISDRGGPTYEQYF	TRBV10-3	TRBJ2-7	CMV	Pathogens
CAISDSETNTGELFF	TRBV10-3	TRBJ2-2	CMV	Pathogens
CAISDSGGRTDTQYF	TRBV10-3	TRBJ2-3	CMV	Pathogens
CAISDSPNTGELFF	TRBV10-3	TRBJ2-2	CMV	Pathogens
CAISDTVYGYTF	TRBV10-3	TRBJ1-2	CMV	Pathogens
CAISDVSGEPTDTQYF	TRBV10-3	TRBJ2-3	CMV	Pathogens
CAISDYAGYNEQFF	TRBV10-3	TRBJ2-1	CMV	Pathogens
CAISDYYEQYF	TRBV10-3	TRBJ2-7	CMV	Pathogens
CAISEAEPQDTQYF	TRBV10-3	TRBJ2-3	CMV	Pathogens
CAISEAGADRPQHF	TRBV10-3	TRBJ1-5	CMV	Pathogens
CAISEDGQQLGDTQYF	TRBV10-3	TRBJ2-3	CMV	Pathogens
CAISEDRAPSNEQFF	TRBV10-3	TRBJ2-1	CMV	Pathogens
CAISEDSDIQYF	TRBV10-3	TRBJ2-4	CMV	Pathogens
CAISEDSLHNSPLHF	TRBV10-3	TRBJ1-6	CMV	Pathogens
CAISEEGGADEKLFF	TRBV10-3	TRBJ1-4	CMV	Pathogens
CAISEEGLGNQPQHF	TRBV10-3	TRBJ1-5	CMV	Pathogens
CAISEETPNTEAFF	TRBV10-3	TRBJ1-1	CMV	Pathogens
CAISEEWGSYGYTF	TRBV10-3	TRBJ1-2	CMV	Pathogens
CAISEFGLAGSDEQFF	TRBV10-3	TRBJ2-1	CMV	Pathogens
CAISEFGLAGSDEQF	TRBV10-3	TRBJ2-1	CMV	Pathogens
CAISEFSGTSNQPQHF	TRBV10-3	TRBJ1-5	CMV	Pathogens
CAISEGAGGQETQYF	TRBV10-3	TRBJ2-5	CMV	Pathogens
CAISEGASGFTGELFF	TRBV10-3	TRBJ2-2	CMV	Pathogens
CAISEGASGYTF	TRBV10-3	TRBJ1-2	CMV	Pathogens
CAISEGDLNTEAFF	TRBV10-3	TRBJ1-1	CMV	Pathogens
CAISEGEGVSYNSPLHF	TRBV10-3	TRBJ1-6	CMV	Pathogens
CAISEGGAGSYNEQFF	TRBV10-3	TRBJ2-1	CMV	Pathogens
CAISEGGGVTEAFF	TRBV10-3	TRBJ1-1	CMV	Pathogens
CAISEGIGQNYGYTF	TRBV10-3	TRBJ1-2	CMV	Pathogens
CAISEGNRGVTEAFF	TRBV10-3	TRBJ1-1	CMV	Pathogens
CAISEGNSYEQYF	TRBV10-3	TRBJ2-7	CMV	Pathogens
CAISEGRTGPGTPQHF	TRBV10-3	TRBJ1-5	CMV	Pathogens
CAISEGTEAFF	TRBV10-3	TRBJ1-1	CMV	Pathogens
CAISEGTEENTEAFF	TRBV10-3	TRBJ1-1	CMV	Pathogens
CAISEGTNTGELFF	TRBV10-3	TRBJ2-2	CMV	Pathogens
CAISEGTSGLETQYF	TRBV10-3	TRBJ2-5	CMV	Pathogens
CAISEGTSGYTGELFF	TRBV10-3	TRBJ2-2	CMV	Pathogens
CAISEGVGGLEQYF	TRBV10-3	TRBJ2-7	CMV	Pathogens
CAISELAGVHEQYF	TRBV10-3	TRBJ2-7	CMV	Pathogens
CAISELFLAGPMRGTQYF	TRBV10-3	TRBJ2-5	CMV	Pathogens
CAISELRGRKEKLFF	TRBV10-3	TRBJ1-4	CMV	Pathogens
CAISELSGGEVYF	TRBV10-3	TRBJ2-3	CMV	Pathogens
CAISEMAGGGTDTQYF	TRBV10-3	TRBJ2-3	CMV	Pathogens
CAISEPDIFGQTSYGYTF	TRBV10-3	TRBJ1-2	CMV	Pathogens
CAISEPGAPNEKLFF	TRBV10-3	TRBJ1-4	CMV	Pathogens
CAISEPGMTSGVGEQFF	TRBV10-3	TRBJ2-1	CMV	Pathogens
CAISEPGQSSSYNEQFF	TRBV10-3	TRBJ2-1	CMV	Pathogens
CAISEPGTSTDTQYF	TRBV10-3	TRBJ2-3	CMV	Pathogens
CAISEPHNVLTF	TRBV10-3	TRBJ2-6	CMV	Pathogens
CAISEPQLSYTDTQYF	TRBV10-3	TRBJ2-3	CMV	Pathogens
CAISEPRQNTEAFF	TRBV10-3	TRBJ1-1	CMV	Pathogens
CAISEPSTTNTEAFF	TRBV10-3	TRBJ1-1	CMV	Pathogens
CAISEPTEWAGELFF	TRBV10-3	TRBJ2-2	CMV	Pathogens
CAISEPTFMDTEAFF	TRBV10-3	TRBJ1-1	CMV	Pathogens
CAISEPTGGHTEAFF	TRBV10-3	TRBJ1-1	CMV	Pathogens
CAISEPTGTSGEGEQFF	TRBV10-3	TRBJ2-1	CMV	Pathogens
CAISEPTRQNVPNTGELFF	TRBV10-3	TRBJ2-2	CMV	Pathogens
CAISEPTSGRDTQYF	TRBV10-3	TRBJ2-3	CMV	Pathogens
CAISERDISSYEQYF	TRBV10-3	TRBJ2-7	CMV	Pathogens
CAISERGGVNEQYF	TRBV10-3	TRBJ2-7	CMV	Pathogens
CAISERNYRERDGYTF	TRBV10-3	TRBJ1-2	CMV	Pathogens
CAISESAATDTQYF	TRBV10-3	TRBJ2-3	CMV	Pathogens
CAISESAVNTEAFF	TRBV10-3	TRBJ1-1	CMV	Pathogens
CAISESDRTYGYTF	TRBV10-3	TRBJ1-2	CMV	Pathogens
CAISESEGAIQPQHF	TRBV10-3	TRBJ1-5	CMV	Pathogens
CAISESFSNYNSPLHF	TRBV10-3	TRBJ1-6	CMV	Pathogens
CAISESGDYEQFF	TRBV10-3	TRBJ2-1	CMV	Pathogens
CAISESGELNQPQHF	TRBV10-3	TRBJ1-5	CMV	Pathogens
CAISESGILENTGELFF	TRBV10-3	TRBJ2-2	CMV	Pathogens
CAISESGKGATANQPQHF	TRBV10-3	TRBJ1-5	CMV	Pathogens
CAISESGLAGGETQYF	TRBV10-3	TRBJ2-5	CMV	Pathogens
CAISESGLAGGRSNTGELFF	TRBV10-3	TRBJ2-2	CMV	Pathogens
CAISESGRGFYFDQPQHF	TRBV10-3	TRBJ1-5	CMV	Pathogens
CAISESGSGGPGSRFF	TRBV10-3	TRBJ2-1	CMV	Pathogens
CAISESGSPEQYF	TRBV10-3	TRBJ2-7	CMV	Pathogens
CAISESGTGSVFDGYTF	TRBV10-3	TRBJ1-2	CMV	Pathogens
CAISESGTGYEQYF	TRBV10-3	TRBJ2-7	CMV	Pathogens
CAISESISARINRLEAFF	TRBV10-3	TRBJ1-1	CMV	Pathogens
CAISESLAGGPGTQYF	TRBV10-3	TRBJ2-3	CMV	Pathogens
CAISESLAGRTYNEQFF	TRBV10-3	TRBJ2-1	CMV	Pathogens
CAISESLSQPQHF	TRBV10-3	TRBJ1-5	CMV	Pathogens
CAISESLTGNYEQYF	TRBV10-3	TRBJ2-7	CMV	Pathogens
CAISESLTPPGLPLFNYGYTF	TRBV10-3	TRBJ1-2	CMV	Pathogens
CAISESNKGTPGYTF	TRBV10-3	TRBJ1-2	CMV	Pathogens
CAISESNSNTGELFF	TRBV10-3	TRBJ2-2	CMV	Pathogens
CAISESNTGTDYGYTF	TRBV10-3	TRBJ1-2	CMV	Pathogens
CAISESPDMLMGNEQFF	TRBV10-3	TRBJ2-1	CMV	Pathogens
CAISESPDMLMGNEQFF	TRBV6-5	TRBJ1-2	CMV	Pathogens
CAISESPGPEKNTEAFF	TRBV10-3	TRBJ1-1	CMV	Pathogens
CAISESPMSGGEKETQYF	TRBV10-3	TRBJ2-5	CMV	Pathogens
CAISESRASGDNNEQFF	TRBV10-3	TRBJ2-1	CMV	Pathogens
CAISESRGSLSDTQYF	TRBV10-3	TRBJ2-3	CMV	Pathogens
CAISESRTGAYEQYF	TRBV10-3	TRBJ2-7	CMV	Pathogens
CAISESSERVLAGETYNEQFF	TRBV10-3	TRBJ2-1	CMV	Pathogens
CAISESTPNTEAFF	TRBV10-3	TRBJ1-1	CMV	Pathogens
CAISESTSPYGYTF	TRBV10-3	TRBJ1-2	CMV	Pathogens
CAISESTTPTGYGYTF	TRBV10-3	TRBJ1-2	CMV	Pathogens
CAISESVGSYEQYF	TRBV10-3	TRBJ2-7	CMV	Pathogens
CAISESVQGLAKNIQYF	TRBV10-3	TRBJ2-4	CMV	Pathogens
CAISESVRGGRDEQFF	TRBV10-3	TRBJ2-1	CMV	Pathogens
CAISESVRVVSDTQYF	TRBV10-3	TRBJ2-3	CMV	Pathogens
CAISESWGGAEAFF	TRBV10-3	TRBJ1-1	CMV	Pathogens
CAISESWRFSTDTQYF	TRBV10-3	TRBJ2-3	CMV	Pathogens
CAISESWTDYYGYTF	TRBV10-3	TRBJ1-2	CMV	Pathogens
CAISESYEQYF	TRBV10-3	TRBJ2-7	CMV	Pathogens
CAISETGGRTEAFF	TRBV10-3	TRBJ1-1	CMV	Pathogens
CAISETGVAPNTEAFF	TRBV10-3	TRBJ1-1	CMV	Pathogens
CAISETKNTGELFF	TRBV10-3	TRBJ2-2	CMV	Pathogens
CAISETLLDFSYEQYF	TRBV10-3	TRBJ2-7	CMV	Pathogens
CAISETSEHYEQYF	TRBV10-3	TRBJ2-7	CMV	Pathogens
CAISETSGGGSNEQFF	TRBV10-3	TRBJ2-1	CMV	Pathogens
CAISETSGSYNEQFF	TRBV10-3	TRBJ2-1	CMV	Pathogens
CAISETTRGDSPLHF	TRBV10-3	TRBJ1-6	CMV	Pathogens
CAISETTSGRDEQFF	TRBV10-3	TRBJ2-1	CMV	Pathogens
CAISEVTVQPQHF	TRBV10-3	TRBJ1-5	CMV	Pathogens
CAISEWAGRHTEAFF	TRBV10-3	TRBJ1-1	CMV	Pathogens
CAISEWDIHSSGNTIYF	TRBV10-3	TRBJ1-3	CMV	Pathogens
CAISEYGAKDTDTQYF	TRBV10-3	TRBJ2-3	CMV	Pathogens
CAISEYGTGAFEQFF	TRBV10-3	TRBJ2-1	CMV	Pathogens
CAISGDREGQYF	TRBV10-3	TRBJ2-7	CMV	Pathogens
CAISGDSQETQYF	TRBV10-3	TRBJ2-5	CMV	Pathogens
CAISGESHEQFF	TRBV10-3	TRBJ2-1	CMV	Pathogens
CAISGFGQGDTEAFF	TRBV10-3	TRBJ1-1	CMV	Pathogens
CAISGGAGGPGEQFF	TRBV10-3	TRBJ2-1	CMV	Pathogens
CAISGGGNEKLFF	TRBV10-3	TRBJ1-4	CMV	Pathogens
CAISGGLQGQEKLFF	TRBV10-3	TRBJ1-4	CMV	Pathogens
CAISGGQIVPNGYTF	TRBV10-3	TRBJ1-2	CMV	Pathogens
CAISGGRAGEYAYEQYF	TRBV10-3	TRBJ2-7	CMV	Pathogens
CAISGGSGGAQDTQYF	TRBV10-3	TRBJ2-3	CMV	Pathogens
CAISGGTVESKNIQYF	TRBV10-3	TRBJ2-4	CMV	Pathogens
CAISGGWGEPSTDTQYF	TRBV10-3	TRBJ2-3	CMV	Pathogens
CAISGLAGVDTQYF	TRBV10-3	TRBJ2-3	CMV	Pathogens
CAISGLAGVNEQFF	TRBV10-3	TRBJ2-1	CMV	Pathogens
CAISGLTGSPDTQYF	TRBV10-3	TRBJ2-3	CMV	Pathogens
CAISGMNTEAFF	TRBV10-3	TRBJ1-1	CMV	Pathogens
CAISGNIGRGADGYTF	TRBV10-3	TRBJ1-2	CMV	Pathogens
CAISGPGGPTGELFF	TRBV10-3	TRBJ2-2	CMV	Pathogens
CAISGPGGPTGELF	TRBV10-3	TRBJ2-2	CMV	Pathogens
CAISGPNYGYTF	TRBV10-3	TRBJ1-2	CMV	Pathogens
CAISGQAGRNTEAFF	TRBV10-3	TRBJ1-1	CMV	Pathogens
CAISGQDRPGELFF	TRBV10-3	TRBJ2-2	CMV	Pathogens
CAISGQGEYTEAFF	TRBV10-3	TRBJ1-1	CMV	Pathogens
CAISGQNTEAFF	TRBV10-3	TRBJ1-1	CMV	Pathogens
CAISGQREDQETQYF	TRBV10-3	TRBJ2-5	CMV	Pathogens
CAISGRGDTEAFF	TRBV10-3	TRBJ1-1	CMV	Pathogens
CAISGRGTNTGELFF	TRBV10-3	TRBJ2-2	CMV	Pathogens
CAISGRINNSPLHF	TRBV10-3	TRBJ1-6	CMV	Pathogens
CAISGTGSGRETQYF	TRBV10-3	TRBJ2-5	CMV	Pathogens
CAISGTGSYNEQFF	TRBV10-3	TRBJ2-1	CMV	Pathogens
CAISGTSGEISTDTQYF	TRBV10-3	TRBJ2-3	CMV	Pathogens
CAISGWDRQETQYF	TRBV10-3	TRBJ2-5	CMV	Pathogens
CAISGWRQGSYEQYF	TRBV10-3	TRBJ2-7	CMV	Pathogens
CAISHLGESGNTIYF	TRBV10-3	TRBJ1-3	CMV	Pathogens
CAISHPGQGGQPQHF	TRBV10-3	TRBJ1-5	CMV	Pathogens
CAISHTDRGPTYEQYF	TRBV10-3	TRBJ2-7	CMV	Pathogens
CAISIASYNEQFF	TRBV10-3	TRBJ2-1	CMV	Pathogens
CAISISELQPQHF	TRBV10-3	TRBJ1-5	CMV	Pathogens
CAISKAVFFSYNEQFF	TRBV10-3	TRBJ2-1	CMV	Pathogens
CAISKIWGLGSSPLHF	TRBV10-3	TRBJ1-6	CMV	Pathogens
CAISKSKGYEQYF	TRBV10-3	TRBJ2-7	CMV	Pathogens
CAISLEDSSYNEQFF	TRBV10-3	TRBJ2-1	CMV	Pathogens
CAISLGGAPEAF	TRBV23	TRBJ1-1	CMV	Pathogens
CAISLGLAGGLGELFF	TRBV10-3	TRBJ2-2	CMV	Pathogens
CAISLHGANTEKLF	TRBV21	TRBJ1-4	CMV	Pathogens
CAISLKTSGETQYF	TRBV10-3	TRBJ2-5	CMV	Pathogens
CAISLSGLYNSPLHF	TRBV10-3	TRBJ1-6	CMV	Pathogens
CAISLSGRGNEQFF	TRBV10-3	TRBJ2-1	CMV	Pathogens
CAISNVDTGVGADTQYF	TRBV10-3	TRBJ2-3	CMV	Pathogens
CAISPGGVGYGYTF	TRBV10-3	TRBJ1-2	CMV	Pathogens
CAISPGQDTDTQYF	TRBV10-3	TRBJ2-3	CMV	Pathogens
CAISPGQGESYEQYF	TRBV10-3	TRBJ2-7	CMV	Pathogens
CAISPGTSGRNTGELFF	TRBV10-3	TRBJ2-2	CMV	Pathogens
CAISPLGTQIFSGNTIYF	TRBV10-3	TRBJ1-3	CMV	Pathogens
CAISPSRSKNIQYF	TRBV10-3	TRBJ2-4	CMV	Pathogens
CAISPSSEQYF	TRBV10-3	TRBJ2-7	CMV	Pathogens
CAISQRTGGETQYF	TRBV10-3	TRBJ2-5	CMV	Pathogens
CAISQSVNTEAFF	TRBV10-3	TRBJ1-1	CMV	Pathogens
CAISQTQLWETQYF	TRBV10-3	TRBJ2-5	CMV	Pathogens
CAISRGGNTEAFF	TRBV10-3	TRBJ1-1	CMV	Pathogens
CAISSGGNNQPQHF	TRBV10-3	TRBJ1-5	CMV	Pathogens
CAISSGTGATEAFF	TRBV10-3	TRBJ1-1	CMV	Pathogens
CAISSGWGNNEQFF	TRBV10-3	TRBJ2-1	CMV	Pathogens
CAISSGYEQYF	TRBV10-3	TRBJ2-7	CMV	Pathogens
CAISSRDGRTDNEQFF	TRBV10-3	TRBJ2-1	CMV	Pathogens
CAISSRSSYEQYF	TRBV10-3	TRBJ2-7	CMV	Pathogens
CAISTAGDQPQHF	TRBV10-3	TRBJ1-5	CMV	Pathogens
CAISTDLPNTEAFF	TRBV10-3	TRBJ1-1	CMV	Pathogens
CAISTGARPGNTIYF	TRBV10-3	TRBJ1-3	CMV	Pathogens
CAISTGDSNQPQHF	TRBV10-3	TRBJ1-5	CMV	Pathogens
CAISTGETLQETQYF	TRBV10-3	TRBJ2-5	CMV	Pathogens
CAISTSGETQYF	TRBV10-3	TRBJ2-5	CMV	Pathogens
CAISVAARGEQFF	TRBV10-3	TRBJ2-1	CMV	Pathogens
CAISVAGGPSDTQYF	TRBV10-3	TRBJ2-3	CMV	Pathogens
CAISVEGRAEKLFF	TRBV10-3	TRBJ1-4	CMV	Pathogens
CAISVFGAVSSYNEQFF	TRBV10-3	TRBJ2-1	CMV	Pathogens
CAISVGTGYEQYF	TRBV10-3	TRBJ2-7	CMV	Pathogens
CAISVRSRSPLHF	TRBV10-3	TRBJ1-6	CMV	Pathogens
CAISYRGTTQETQYF	TRBV10-3	TRBJ2-5	CMV	Pathogens
CAITEGGAHNYEQYF	TRBV10-3	TRBJ2-7	CMV	Pathogens
CAITGENTGELFF	TRBV10-3	TRBJ2-2	CMV	Pathogens
CAITGGNSPLHF	TRBV10-3	TRBJ1-6	CMV	Pathogens
CAITGLAMNTGELFF	TRBV10-3	TRBJ2-2	CMV	Pathogens
CAITGVGTGELFF	TRBV6-6	TRBJ2-2	CMV	Pathogens
CAITISGLQETQYF	TRBV10-3	TRBJ2-5	CMV	Pathogens
CAITPLGLPYEQYF	TRBV10-3	TRBJ2-7	CMV	Pathogens
CAITRLIGTTDTEAFF	TRBV10-3	TRBJ1-1	CMV	Pathogens
CAITTDNPNTEAFF	TRBV10-3	TRBJ1-1	CMV	Pathogens
CAITVFSGANVLTF	TRBV5-1	TRBJ2-6	CMV	Pathogens
CAIVGDTGELFF	TRBV4-1	TRBJ2-2	CMV	Pathogens
CAIVLGTSAYNEQFF	TRBV12-4	TRBJ2-1	CMV	Pathogens
CAKGSSGGPHTQYF	TRBV2	TRBJ2-3	CMV	Pathogens
CALGQDSYEQYF	TRBV30	TRBJ2-7	CMV	Pathogens
CALGVDRTEAFF	TRBV6-6	TRBJ1-1	CMV	Pathogens
CALLSDSGNTIYF	TRBV30	TRBJ1-3	CMV	Pathogens
CALMTRLAGSYYNEQFF	TRBV6-1	TRBJ2-1	CMV	Pathogens
CALPSTDTQYF	TRBV3-1	TRBJ2-3	CMV	Pathogens
CALRLPNTGELFF	TRBV19	TRBJ2-2	CMV	Pathogens
CAMGGEQFF	TRBV7-9	TRBJ2-1	CMV	Pathogens
CAMGPGQVYSGNTIYF	TRBV10-3	TRBJ1-3	CMV	Pathogens
CAMGPNTGELFF	TRBV7-9	TRBJ2-2	CMV	Pathogens
CANDRGAPNQPQHF	TRBV19	TRBJ1-5	CMV	Pathogens
CANFRTGGLFF	TRBV6-4	TRBJ2-2	CMV	Pathogens
CANGVGGEGGQFF	TRBV6-6	TRBJ2-1	CMV	Pathogens
CANQEGTGGSEQYF	TRBV2	TRBJ2-7	CMV	Pathogens
CANREGGTDTQYF	TRBV12-4	TRBJ2-3	CMV	Pathogens
CANSFQGFTEAF	TRBV28	TRBJ1-1	CMV	Pathogens
CANSFYFTGAPYNEQFF	TRBV7-8	TRBJ2-1	CMV	Pathogens
CANSIDYYSNQPQHF	TRBV7-2	TRBJ1-5	CMV	Pathogens
CANSLAPGATNEKLFF	TRBV7-6	TRBJ1-4	CMV	Pathogens
CANSPVAGAPHEQYF	TRBV27	TRBJ2-7	CMV	Pathogens
CANSQAGMAEQFF	TRBV3-1	TRBJ2-1	CMV	Pathogens
CANSQTQLWETQYF	TRBV7-2	TRBJ2-5	CMV	Pathogens
CANSQVIDQETQYF	TRBV3-1	TRBJ2-5	CMV	Pathogens
CANSRGGSDNEQFF	TRBV6-4	TRBJ2-1	CMV	Pathogens
CANSSANYGYTF	TRBV12-4	TRBJ1-2	CMV	Pathogens
CANSSLSGPYEQYF	TRBV10-1	TRBJ2-7	CMV	Pathogens
CANSSVNEQFF	TRBV12-3	TRBJ2-1	CMV	Pathogens
CANSYATGIGNYGYTF	TRBV6-5	TRBJ1-2	CMV	Pathogens
CANTRGENTEAFF	TRBV2	TRBJ1-1	CMV	Pathogens
CANTSIGSGANVLTF	TRBV2	TRBJ2-6	CMV	Pathogens
CAPLVAGGGIGTKNIQYF	TRBV10-1	TRBJ2-4	CMV	Pathogens
CAPMWAPLHF	TRBV6-5	TRBJ1-6	CMV	Pathogens
CAPNRDSPYEQYF	TRBV10-3	TRBJ2-7	CMV	Pathogens
CAPQATKNTEAFF	TRBV19	TRBJ1-1	CMV	Pathogens
CAPRGGTNTGELFF	TRBV4-2	TRBJ2-2	CMV	Pathogens
CAPRPGPRSTDTQYF	TRBV15	TRBJ1-5	CMV	Pathogens
CAPRPGPRSTDTQYF	TRBV7-9	TRBJ2-3	CMV	Pathogens
CAPRVHTGELFF	TRBV19	TRBJ2-2	CMV	Pathogens
CAQGENEQFF	TRBV30	TRBJ2-1	CMV	Pathogens
CAQLAGGPYNEQFF	TRBV2	TRBJ2-1	CMV	Pathogens
CARADRVSTDTQYF	TRBV14	TRBJ2-3	CMV	Pathogens
CARARDRELFF	TRBV2	TRBJ2-2	CMV	Pathogens
CAREGGNYGYTF	TRBV2	TRBJ1-2	CMV	Pathogens
CAREQTGNTIYF	TRBV30	TRBJ1-3	CMV	Pathogens
CARESRDNYGYTF	TRBV7-2	TRBJ1-2	CMV	Pathogens
CARGDGHQPQHF	TRBV10-2	TRBJ1-5	CMV	Pathogens
CARGGTGYNEQFF	TRBV2	TRBJ2-1	CMV	Pathogens
CARGLDRGLYNSPLHF	TRBV2	TRBJ1-6	CMV	Pathogens
CARGQGTEAFF	TRBV6-1	TRBJ1-1	CMV	Pathogens
CARGSERNTIYF	TRBV2	TRBJ1-3	CMV	Pathogens
CARKKTRRISQAFF	TRBV9	TRBJ1-1	CMV	Pathogens
CARKRGEDTGELFF	TRBV7-8	TRBJ2-2	CMV	Pathogens
CARLAGDTDTQYF	TRBV2	TRBJ2-3	CMV	Pathogens
CARLGSSAFF	TRBV2	TRBJ1-1	CMV	Pathogens
CARLLTLAPTGELFF	TRBV12-5	TRBJ2-2	CMV	Pathogens
CARLPGQGVGDTQYF	TRBV19	TRBJ2-3	CMV	Pathogens
CARNATGNYGYTF	TRBV27	TRBJ1-2	CMV	Pathogens
CARNSTGDQPQHF	TRBV27	TRBJ1-5	CMV	Pathogens
CARPQETQYF	TRBV18	TRBJ2-5	CMV	Pathogens
CARQGTSGSNEQFF	TRBV2	TRBJ2-1	CMV	Pathogens
CARQPLRGANVLTF	TRBV2	TRBJ2-6	CMV	Pathogens
CARRAGAYEQYF	TRBV6-1	TRBJ2-7	CMV	Pathogens
CARRESNIQYF	TRBV2	TRBJ2-4	CMV	Pathogens
CARRKRGAGEKLFF	TRBV7-7	TRBJ1-4	CMV	Pathogens
CARRQGSYGYTF	TRBV2	TRBJ1-2	CMV	Pathogens
CARSCEIVQRYGGCEQFF	TRBV5-8	TRBJ2-1	CMV	Pathogens
CARSLAPGATNEKLFF	TRBV7-6	TRBJ1-4	CMV	Pathogens
CARSQTQLWETQYF	TRBV7-2	TRBJ2-5	CMV	Pathogens
CARSWAGGPRDEQYF	TRBV5-1	TRBJ2-7	CMV	Pathogens
CARSWAGGPRDEQYF	TRBV9	TRBJ2-7	CMV	Pathogens
CARTGNYGYTF	TRBV27	TRBJ1-2	CMV	Pathogens
CARTLWGGDNSPLHF	TRBV19	TRBJ1-6	CMV	Pathogens
CARVSGLGMYNEQFF	TRBV2	TRBJ2-1	CMV	Pathogens
CARYRHLGEAFF	TRBV2	TRBJ1-1	CMV	Pathogens
CASAAGRYGYTF	TRBV25-1	TRBJ1-2	CMV	Pathogens
CASAAGTGGDYGYTF	TRBV5-4	TRBJ1-2	CMV	Pathogens
CASAAQGAPNEKLFF	TRBV6-1	TRBJ1-4	CMV	Pathogens
CASAAQGAPNEKLFF	TRBV6-5	TRBJ1-4	CMV	Pathogens
CASAAQGAPNEKLFF	TRBV6-6	TRBJ1-4	CMV	Pathogens
CASADSYGYTF	TRBV9	TRBJ1-2	CMV	Pathogens
CASAEGGGMGYNEQFF	TRBV12-4	TRBJ2-1	CMV	Pathogens
CASAETGQGAAGYTF	TRBV12-5	TRBJ1-2	CMV	Pathogens
CASAEVWVVTGELFF	TRBV6-1	TRBJ2-2	CMV	Pathogens
CASAGETQYF	TRBV11-3	TRBJ2-5	CMV	Pathogens
CASAGGNQPQHF	TRBV6-3	TRBJ1-5	CMV	Pathogens
CASAGGTGYTDTQYF	TRBV6-5	TRBJ2-3	CMV	Pathogens
CASAGLAGADEQFF	TRBV6-4	TRBJ2-1	CMV	Pathogens
CASAGNTEAFF	TRBV2	TRBJ1-1	CMV	Pathogens
CASAGPDHTDTQYF	TRBV7-8	TRBJ2-3	CMV	Pathogens
CASAGPEAFF	TRBV5-5	TRBJ1-1	CMV	Pathogens
CASAGPGTGSTEAFF	TRBV4-1	TRBJ1-1	CMV	Pathogens
CASAGRTGELFF	TRBV7-6	TRBJ2-2	CMV	Pathogens
CASAIVGELFF	TRBV12-4	TRBJ2-2	CMV	Pathogens
CASAKGKNEQFF	TRBV25-1	TRBJ2-1	CMV	Pathogens
CASALAGGPGGELFF	TRBV28	TRBJ2-2	CMV	Pathogens
CASALAGGTDTQYF	TRBV6-3	TRBJ2-3	CMV	Pathogens
CASALGARGRAYEQYF	TRBV13	TRBJ2-7	CMV	Pathogens
CASALGASGITQYF	TRBV27	TRBJ2-3	CMV	Pathogens
CASALIQGVYTF	TRBV19	TRBJ1-2	CMV	Pathogens
CASALLSSYNSPLHF	TRBV12-5	TRBJ1-6	CMV	Pathogens
CASALRDGSYEQYF	TRBV7-9	TRBJ2-7	CMV	Pathogens
CASALTGPRGYTF	TRBV6-5	TRBJ1-2	CMV	Pathogens
CASANGLAGGEQFF	TRBV27	TRBJ2-1	CMV	Pathogens
CASANPVAVSTGELFF	TRBV9	TRBJ2-2	CMV	Pathogens
CASANPVRIPDTDTQYF	TRBV7-2	TRBJ2-3	CMV	Pathogens
CASANSVNEQFF	TRBV5-1	TRBJ2-1	CMV	Pathogens
CASAPDGFFYGYTF	TRBV12-5	TRBJ1-2	CMV	Pathogens
CASAPDSYEQYF	TRBV5-1	TRBJ2-7	CMV	Pathogens
CASAPGEQPYEQYF	TRBV10-2	TRBJ2-7	CMV	Pathogens
CASAPGGPSYEQYF	TRBV27	TRBJ2-7	CMV	Pathogens
CASAPGLAGNEQFF	TRBV6-6	TRBJ2-1	CMV	Pathogens
CASAPGPGGTEAFF	TRBV4-3	TRBJ1-1	CMV	Pathogens
CASAPHGGPINTGELFF	TRBV12-4	TRBJ2-2	CMV	Pathogens
CASAPPQGLILEQYF	TRBV2	TRBJ2-7	CMV	Pathogens
CASAPQGENQPQHF	TRBV12-3	TRBJ1-5	CMV	Pathogens
CASAPSGETQYF	TRBV7-2	TRBJ2-5	CMV	Pathogens
CASAPSGGATDTQYF	TRBV2	TRBJ2-3	CMV	Pathogens
CASAPSWPGNTIYF	TRBV12-5	TRBJ1-3	CMV	Pathogens
CASAQESGANVLTF	TRBV4-1	TRBJ2-6	CMV	Pathogens
CASAQETQYF	TRBV2	TRBJ2-5	CMV	Pathogens
CASAQGGNTEAFF	TRBV19	TRBJ1-1	CMV	Pathogens
CASARASMNTEAFF	TRBV4-3	TRBJ1-1	CMV	Pathogens
CASARGTDTQYF	TRBV27	TRBJ2-3	CMV	Pathogens
CASARTTGELFF	TRBV6-3	TRBJ2-2	CMV	Pathogens
CASASAGGPYNEQFF	TRBV12-5	TRBJ2-1	CMV	Pathogens
CASASANYGYTF	TRBV1-1	TRBJ1-2	CMV	Pathogens
CASASANYGYTF	TRBV12-4	TRBJ1-2	CMV	Pathogens
CASASGGFDEQFF	TRBV6-5	TRBJ2-1	CMV	Pathogens
CASASGSTQYF	TRBV6-6	TRBJ2-3	CMV	Pathogens
CASASGWGVNTEAFF	TRBV6-5	TRBJ1-1	CMV	Pathogens
CASASLTTVDGQYF	TRBV12-5	TRBJ2-7	CMV	Pathogens
CASASPGASGGAGQNTGELFF	TRBV12-3	TRBJ2-2	CMV	Pathogens
CASASSWGLRDIQYF	TRBV6-3	TRBJ2-4	CMV	Pathogens
CASASTGLAGGRLNTGELFF	TRBV12-4	TRBJ2-2	CMV	Pathogens
CASATGGLYEQYF	TRBV19	TRBJ2-7	CMV	Pathogens
CASATPEGETQYF	TRBV12-3	TRBJ2-5	CMV	Pathogens
CASAVALAEPPDTQYF	TRBV7-9	TRBJ2-3	CMV	Pathogens
CASAVANQPQHF	TRBV6-3	TRBJ1-5	CMV	Pathogens
CASAVGAGDKLFF	TRBV19	TRBJ1-4	CMV	Pathogens
CASCAGGQGSDTQYF	TRBV19	TRBJ2-3	CMV	Pathogens
CASCEYTGELFF	TRBV3-1	TRBJ2-2	CMV	Pathogens
CASCFMNTEAFF	TRBV12-3	TRBJ1-1	CMV	Pathogens
CASCGGLNEKLFF	TRBV7-9	TRBJ1-4	CMV	Pathogens
CASCIAPGVQETQYF	TRBV2	TRBJ2-5	CMV	Pathogens
CASCPGPEGTDTQYF	TRBV19	TRBJ2-3	CMV	Pathogens
CASCPLGSGGTEAFF	TRBV27	TRBJ1-1	CMV	Pathogens
CASCPLWEGGYTF	TRBV4-3	TRBJ1-2	CMV	Pathogens
CASCPSGPTDTQYF	TRBV6-3	TRBJ2-3	CMV	Pathogens
CASCRPGLAGGEDTQYF	TRBV27	TRBJ2-3	CMV	Pathogens
CASCRPPDRVDNEQFF	TRBV28	TRBJ2-1	CMV	Pathogens
CASCSLGGAEAFF	TRBV27	TRBJ1-1	CMV	Pathogens
CASDAGDRETQYF	TRBV7-8	TRBJ2-5	CMV	Pathogens
CASDAGTAYEQYF	TRBV6-6	TRBJ2-7	CMV	Pathogens
CASDEGMNTEAFF	TRBV6-1	TRBJ1-1	CMV	Pathogens
CASDEGMNTEAFF	TRBV6-5	TRBJ1-1	CMV	Pathogens
CASDEGMNTEAFF	TRBV6-6	TRBJ1-1	CMV	Pathogens
CASDESPGANVLTF	TRBV6-1	TRBJ2-6	CMV	Pathogens
CASDKSQGSPGELFF	TRBV6-3	TRBJ2-2	CMV	Pathogens
CASDLPFGSTDTQYF	TRBV11-2	TRBJ2-3	CMV	Pathogens
CASDPGTDNQPQHF	TRBV19	TRBJ1-5	CMV	Pathogens
CASDPLTASYEQYF	TRBV24	TRBJ2-7	CMV	Pathogens
CASDRASNQPQHF	TRBV19	TRBJ1-5	CMV	Pathogens
CASDREGSGELFF	TRBV15	TRBJ2-2	CMV	Pathogens
CASDRGASTDTQYF	TRBV4-2	TRBJ2-3	CMV	Pathogens
CASDRGGNTGELFF	TRBV6-1	TRBJ2-2	CMV	Pathogens
CASDRGGNTGELF	TRBV6	TRBJ2-2	CMV	Pathogens
CASDRTPKSQDGYTF	TRBV5-4	TRBJ1-2	CMV	Pathogens
CASDSGAPYNEQFF	TRBV6-2	TRBJ2-1	CMV	Pathogens
CASDSGAPYNEQFF	TRBV6-3	TRBJ2-1	CMV	Pathogens
CASDSGEYQETQYF	TRBV28	TRBJ2-5	CMV	Pathogens
CASDSGVFSYEQYF	TRBV6-6	TRBJ2-7	CMV	Pathogens
CASDTFAGELFF	TRBV30	TRBJ2-2	CMV	Pathogens
CASDTRQADTQYF	TRBV12-5	TRBJ2-3	CMV	Pathogens
CASEAGEGYEQYF	TRBV7-6	TRBJ2-7	CMV	Pathogens
CASEAGELFF	TRBV2	TRBJ2-2	CMV	Pathogens
CASEASGLAGLGTQYF	TRBV7-6	TRBJ2-5	CMV	Pathogens
CASEDTGELFF	TRBV28	TRBJ2-2	CMV	Pathogens
CASEEPGGPDTQYF	TRBV2	TRBJ2-3	CMV	Pathogens
CASEGAGGFRTGELFF	TRBV28	TRBJ2-2	CMV	Pathogens
CASEGGGASTTDTQYF	TRBV2	TRBJ2-3	CMV	Pathogens
CASEGLAGLNEQFF	TRBV2	TRBJ2-1	CMV	Pathogens
CASEGLRYEQYF	TRBV6-2	TRBJ2-7	CMV	Pathogens
CASEGRGSSGNTIYF	TRBV6-6	TRBJ1-3	CMV	Pathogens
CASEIGQGLVNEQFF	TRBV19	TRBJ2-1	CMV	Pathogens
CASEMSGSVDEQYF	TRBV28	TRBJ2-7	CMV	Pathogens
CASEPGPVLNGYTF	TRBV7-9	TRBJ1-2	CMV	Pathogens
CASEPQSVMNTEAFF	TRBV7-8	TRBJ1-1	CMV	Pathogens
CASEPYEQYF	TRBV6-1	TRBJ2-7	CMV	Pathogens
CASEPYPNEQFF	TRBV11-1	TRBJ2-1	CMV	Pathogens
CASEQESSYNEQFF	TRBV12-5	TRBJ2-1	CMV	Pathogens
CASERGRGEAFF	TRBV25-1	TRBJ1-1	CMV	Pathogens
CASESDGTDEYSNQPQHF	TRBV7-9	TRBJ1-5	CMV	Pathogens
CASESGGGAEKLFF	TRBV2	TRBJ1-4	CMV	Pathogens
CASESGVELFF	TRBV6-3	TRBJ1-4	CMV	Pathogens
CASESPGQGVRGTQYF	TRBV28	TRBJ2-5	CMV	Pathogens
CASESRDRASAIYF	TRBV19	TRBJ1-3	CMV	Pathogens
CASETEGVLGGYTF	TRBV6-2	TRBJ1-2	CMV	Pathogens
CASETEGVRGGYTF	TRBV6-2	TRBJ1-2	CMV	Pathogens
CASETEGVRGGYTF	TRBV6-5	TRBJ2-3	CMV	Pathogens
CASETERVRGGYTF	TRBV6-2	TRBJ1-2	CMV	Pathogens
CASETGPDTQYF	TRBV5-4	TRBJ2-3	CMV	Pathogens
CASETVHYGYTF	TRBV7-9	TRBJ1-2	CMV	Pathogens
CASEVGQGILTEAFF	TRBV5-1	TRBJ1-1	CMV	Pathogens
CASEVNTEAFF	TRBV6-6	TRBJ1-1	CMV	Pathogens
CASEWGSNSNQPQHF	TRBV2	TRBJ1-5	CMV	Pathogens
CASFDSMNTEAFF	TRBV12-4	TRBJ1-1	CMV	Pathogens
CASFFPYEQYF	TRBV6-6	TRBJ2-7	CMV	Pathogens
CASFFRRDGDNQPQHF	TRBV7-4	TRBJ1-5	CMV	Pathogens
CASFGDRADGEAFF	TRBV19	TRBJ1-1	CMV	Pathogens
CASFGDTEAFF	TRBV3-1	TRBJ1-1	CMV	Pathogens
CASFGEVQGAVEEQYF	TRBV2	TRBJ2-7	CMV	Pathogens
CASFGKSNYGYTF	TRBV2	TRBJ1-2	CMV	Pathogens
CASFGQHQDTQYF	TRBV11-3	TRBJ2-3	CMV	Pathogens
CASFISGGADDTQYF	TRBV6-1	TRBJ2-3	CMV	Pathogens
CASFLGNTEAFF	TRBV2	TRBJ1-1	CMV	Pathogens
CASFRAVLYGYTF	TRBV28	TRBJ1-2	CMV	Pathogens
CASFRGFTEAFF	TRBV27	TRBJ1-1	CMV	Pathogens
CASFRGHEQFF	TRBV5-1	TRBJ2-1	CMV	Pathogens
CASFRGHEQF	TRBV9	TRBJ2-1	CMV	Pathogens
CASFSGGSYNEQFF	TRBV27	TRBJ2-1	CMV	Pathogens
CASFSGTSYTGELFF	TRBV12-3	TRBJ2-2	CMV	Pathogens
CASFTREGRGGYTQYF	TRBV7-9	TRBJ2-3	CMV	Pathogens
CASFWTSGGSSTDTQYF	TRBV6-6	TRBJ2-3	CMV	Pathogens
CASFYRDTQYF	TRBV5-1	TRBJ2-3	CMV	Pathogens
CASGAAGTAYEQYF	TRBV12-5	TRBJ2-7	CMV	Pathogens
CASGAANQPQHF	TRBV27	TRBJ1-5	CMV	Pathogens
CASGAEGQGSDTQYF	TRBV6-5	TRBJ2-3	CMV	Pathogens
CASGAGAFSDTQYF	TRBV11-3	TRBJ2-3	CMV	Pathogens
CASGAGELFF	TRBV7-9	TRBJ2-2	CMV	Pathogens
CASGAGGLNEQFF	TRBV19	TRBJ2-1	CMV	Pathogens
CASGAGSGANVLTF	TRBV12-5	TRBJ2-6	CMV	Pathogens
CASGAGTGTYNEQFF	TRBV12-5	TRBJ2-1	CMV	Pathogens
CASGAKQPQHF	TRBV12-5	TRBJ1-5	CMV	Pathogens
CASGASGSSEAFF	TRBV28	TRBJ1-1	CMV	Pathogens
CASGAWADTQYF	TRBV19	TRBJ2-3	CMV	Pathogens
CASGDGGAPNSYNEQFF	TRBV7-6	TRBJ2-1	CMV	Pathogens
CASGDGQGYSGELFF	TRBV12-5	TRBJ2-2	CMV	Pathogens
CASGDGSYYGYTF	TRBV6-5	TRBJ1-2	CMV	Pathogens
CASGDGTANTEAFF	TRBV5-4	TRBJ1-1	CMV	Pathogens
CASGDGTGTEAFF	TRBV9	TRBJ1-1	CMV	Pathogens
CASGDLGGYGYTF	TRBV10-2	TRBJ1-2	CMV	Pathogens
CASGDLNEQFF	TRBV2	TRBJ2-1	CMV	Pathogens
CASGDNEQFF	TRBV5-1	TRBJ2-1	CMV	Pathogens
CASGDPEDKPSDEQFF	TRBV12-5	TRBJ2-1	CMV	Pathogens
CASGDQGLPGNTIYF	TRBV12-5	TRBJ1-3	CMV	Pathogens
CASGDRDSSYEQYF	TRBV5-4	TRBJ2-7	CMV	Pathogens
CASGDRGHSSPLHF	TRBV27	TRBJ1-6	CMV	Pathogens
CASGDRGYNEQFF	TRBV10-2	TRBJ2-1	CMV	Pathogens
CASGDSFSNQPQHF	TRBV9	TRBJ1-5	CMV	Pathogens
CASGDSPNEQYF	TRBV5-1	TRBJ2-7	CMV	Pathogens
CASGEARNQPQHF	TRBV2	TRBJ1-5	CMV	Pathogens
CASGEGAANEKLFF	TRBV7-9	TRBJ1-4	CMV	Pathogens
CASGEGGELFF	TRBV1-1	TRBJ2-2	CMV	Pathogens
CASGEGGELFF	TRBV19	TRBJ2-2	CMV	Pathogens
CASGEGGTTYEQYF	TRBV6-5	TRBJ2-7	CMV	Pathogens
CASGEGQPQHF	TRBV7-6	TRBJ1-5	CMV	Pathogens
CASGEKQGANTIYF	TRBV2	TRBJ1-3	CMV	Pathogens
CASGEWTKANYGYTF	TRBV12-3	TRBJ1-2	CMV	Pathogens
CASGEYPGNTGELFF	TRBV5-1	TRBJ2-2	CMV	Pathogens
CASGFAGDEKLFF	TRBV12-5	TRBJ1-4	CMV	Pathogens
CASGFDWNNEQFF	TRBV12-5	TRBJ2-1	CMV	Pathogens
CASGFFPLGLGNTIYF	TRBV12-5	TRBJ1-3	CMV	Pathogens
CASGFGANTWDTQYF	TRBV12-5	TRBJ2-3	CMV	Pathogens
CASGFGGDRPDRRAEAFF	TRBV12-5	TRBJ1-1	CMV	Pathogens
CASGFGGNEAFF	TRBV27	TRBJ1-1	CMV	Pathogens
CASGFGNTEAFF	TRBV12-5	TRBJ1-1	CMV	Pathogens
CASGFGNTEAFF	TRBV9	TRBJ2-3	CMV	Pathogens
CASGFGSGSGDEQFF	TRBV12-5	TRBJ2-1	CMV	Pathogens
CASGFQGINQPQHF	TRBV12-5	TRBJ1-5	CMV	Pathogens
CASGFRSTDTQYF	TRBV12-3	TRBJ2-3	CMV	Pathogens
CASGFRTDTQYF	TRBV12-5	TRBJ2-3	CMV	Pathogens
CASGFSGTEQYF	TRBV12-5	TRBJ2-7	CMV	Pathogens
CASGFSGTGPLFYGYTF	TRBV7-9	TRBJ1-2	CMV	Pathogens
CASGFSTASQETQYF	TRBV12-5	TRBJ2-5	CMV	Pathogens
CASGGADEQFF	TRBV27	TRBJ2-1	CMV	Pathogens
CASGGADMKTEAFF	TRBV19	TRBJ1-1	CMV	Pathogens
CASGGAGTGGANVLTF	TRBV12-5	TRBJ2-6	CMV	Pathogens
CASGGAIDTEAFF	TRBV7-9	TRBJ1-1	CMV	Pathogens
CASGGALNYEQYF	TRBV13	TRBJ2-7	CMV	Pathogens
CASGGATNEKLFF	TRBV27	TRBJ1-4	CMV	Pathogens
CASGGAVAFF	TRBV12-3	TRBJ1-1	CMV	Pathogens
CASGGAYEGYTF	TRBV7-9	TRBJ1-2	CMV	Pathogens
CASGGDLSGNTIYF	TRBV28	TRBJ1-3	CMV	Pathogens
CASGGDRVVWTEAFF	TRBV2	TRBJ1-1	CMV	Pathogens
CASGGEAFF	TRBV5-5	TRBJ1-1	CMV	Pathogens
CASGGEQGTNTIYF	TRBV27	TRBJ1-3	CMV	Pathogens
CASGGETQYF	TRBV6-5	TRBJ2-5	CMV	Pathogens
CASGGGAATNTEAFF	TRBV10-2	TRBJ1-1	CMV	Pathogens
CASGGGAGSGNTIYF	TRBV6-5	TRBJ1-3	CMV	Pathogens
CASGGGGAEAFF	TRBV27	TRBJ1-1	CMV	Pathogens
CASGGGGAEAFF	TRBV30	TRBJ2-1	CMV	Pathogens
CASGGGGTGELFF	TRBV6-1	TRBJ2-2	CMV	Pathogens
CASGGGSEQFF	TRBV25-1	TRBJ2-1	CMV	Pathogens
CASGGNEQFF	TRBV12-4	TRBJ2-1	CMV	Pathogens
CASGGQYNEQFF	TRBV10-2	TRBJ2-1	CMV	Pathogens
CASGGRNYNEQFF	TRBV9	TRBJ2-1	CMV	Pathogens
CASGGSDEKLFF	TRBV5-1	TRBJ1-4	CMV	Pathogens
CASGGSPISLVDNEQFF	TRBV28	TRBJ2-1	CMV	Pathogens
CASGGSPQHEQYF	TRBV5-1	TRBJ2-7	CMV	Pathogens
CASGGTETYEQYF	TRBV7-9	TRBJ2-7	CMV	Pathogens
CASGGTGDNSPLHF	TRBV6-1	TRBJ1-6	CMV	Pathogens
CASGGTGGLTGELFF	TRBV6-1	TRBJ2-2	CMV	Pathogens
CASGGTLGMNTEAFF	TRBV25-1	TRBJ1-1	CMV	Pathogens
CASGGVYSGGAVEQYF	TRBV12-3	TRBJ2-7	CMV	Pathogens
CASGGWEGNEQFF	TRBV19	TRBJ2-1	CMV	Pathogens
CASGGYNEQFF	TRBV9	TRBJ2-1	CMV	Pathogens
CASGHWGASGYTF	TRBV4-1	TRBJ1-2	CMV	Pathogens
CASGIQGIEPQHF	TRBV12-5	TRBJ1-5	CMV	Pathogens
CASGIRKTGGEQYF	TRBV9	TRBJ2-7	CMV	Pathogens
CASGITEAFF	TRBV6-5	TRBJ1-1	CMV	Pathogens
CASGKNRGPHMNTEAFF	TRBV19	TRBJ1-1	CMV	Pathogens
CASGKQENEAFF	TRBV27	TRBJ1-1	CMV	Pathogens
CASGKTGGLTNYGYTF	TRBV2	TRBJ1-2	CMV	Pathogens
CASGLAGFETQYF	TRBV12-5	TRBJ2-5	CMV	Pathogens
CASGLAGGLNEQYF	TRBV12-5	TRBJ2-7	CMV	Pathogens
CASGLAGNNEQFF	TRBV12-5	TRBJ2-1	CMV	Pathogens
CASGLAGPNEQFF	TRBV6-2	TRBJ2-1	CMV	Pathogens
CASGLAGPNEQFF	TRBV6-3	TRBJ2-1	CMV	Pathogens
CASGLAGQGPYNEQFF	TRBV12-5	TRBJ2-1	CMV	Pathogens
CASGLAGQTSNQPQHF	TRBV12-5	TRBJ1-5	CMV	Pathogens
CASGLAPGATNEKLFF	TRBV12-5	TRBJ1-4	CMV	Pathogens
CASGLASTGELFF	TRBV12-5	TRBJ2-2	CMV	Pathogens
CASGLAVNTEAFF	TRBV12-5	TRBJ1-1	CMV	Pathogens
CASGLDGGPEQFF	TRBV12-5	TRBJ2-1	CMV	Pathogens
CASGLDGLAALGPYNEQFF	TRBV12-5	TRBJ2-1	CMV	Pathogens
CASGLDHGYEQYF	TRBV12-5	TRBJ2-7	CMV	Pathogens
CASGLDMAGGELFF	TRBV12-5	TRBJ2-2	CMV	Pathogens
CASGLDNVMTGYEQYF	TRBV12-5	TRBJ2-7	CMV	Pathogens
CASGLDRMNTEAFF	TRBV12-5	TRBJ1-1	CMV	Pathogens
CASGLDSSSGNTIYF	TRBV12-5	TRBJ1-3	CMV	Pathogens
CASGLEGQGAGEQFF	TRBV12-5	TRBJ2-1	CMV	Pathogens
CASGLEGRWQETQYF	TRBV12-5	TRBJ2-5	CMV	Pathogens
CASGLFVVGTYGYTF	TRBV12-5	TRBJ1-2	CMV	Pathogens
CASGLGALGTDTQYF	TRBV12-5	TRBJ2-3	CMV	Pathogens
CASGLGDRVVDEQFF	TRBV12-5	TRBJ2-1	CMV	Pathogens
CASGLGGETQYF	TRBV12-5	TRBJ2-5	CMV	Pathogens
CASGLGLYYEQYF	TRBV12-5	TRBJ2-7	CMV	Pathogens
CASGLGNPGSGVTEAFF	TRBV12-5	TRBJ1-1	CMV	Pathogens
CASGLGPAGYTF	TRBV12-5	TRBJ1-2	CMV	Pathogens
CASGLGSGVYEQYF	TRBV12-5	TRBJ2-7	CMV	Pathogens
CASGLGSSPMFNEQFF	TRBV12-5	TRBJ2-1	CMV	Pathogens
CASGLGSSPMFNEQF	TRBV27	TRBJ2-1	CMV	Pathogens
CASGLGTVASTDTQYF	TRBV12-5	TRBJ2-3	CMV	Pathogens
CASGLGVQDLNQPQHF	TRBV12-5	TRBJ1-5	CMV	Pathogens
CASGLGWNEQYF	TRBV12-5	TRBJ2-7	CMV	Pathogens
CASGLHVGTGGADTQYF	TRBV12-5	TRBJ2-3	CMV	Pathogens
CASGLKQGLETQYF	TRBV12-5	TRBJ2-5	CMV	Pathogens
CASGLLGGWETQYF	TRBV12-5	TRBJ2-5	CMV	Pathogens
CASGLLSGGLYNEQFF	TRBV12-5	TRBJ2-1	CMV	Pathogens
CASGLLWGQEQFF	TRBV12-5	TRBJ2-1	CMV	Pathogens
CASGLNIDGDEQFF	TRBV12-5	TRBJ2-1	CMV	Pathogens
CASGLNTRYVGGTEAFF	TRBV12-5	TRBJ1-1	CMV	Pathogens
CASGLPLAGGPYPYNEQFF	TRBV12-5	TRBJ2-1	CMV	Pathogens
CASGLPQGDSSGELFF	TRBV12-5	TRBJ2-2	CMV	Pathogens
CASGLPQGGSFVTDTQYF	TRBV12-5	TRBJ2-3	CMV	Pathogens
CASGLPQGRGEQFF	TRBV12-5	TRBJ2-1	CMV	Pathogens
CASGLQGARDTEAFF	TRBV12-5	TRBJ1-1	CMV	Pathogens
CASGLQHLREPRNEQFF	TRBV12-5	TRBJ2-1	CMV	Pathogens
CASGLSAPGNTIYF	TRBV12-5	TRBJ1-3	CMV	Pathogens
CASGLSDRENTEAFF	TRBV12-5	TRBJ1-1	CMV	Pathogens
CASGLSDRGGDEQFF	TRBV12-5	TRBJ2-1	CMV	Pathogens
CASGLSDRGGDEQF	TRBV9	TRBJ2-1	CMV	Pathogens
CASGLSQGFTF	TRBV12-5	TRBJ1-2	CMV	Pathogens
CASGLTGFMDEQYF	TRBV12-5	TRBJ2-7	CMV	Pathogens
CASGLTGFMDEQYF	TRBV25-1	TRBJ2-7	CMV	Pathogens
CASGLTPPSRDRGTYEQYF	TRBV12-5	TRBJ2-7	CMV	Pathogens
CASGLTSGLAGGRGNEQFF	TRBV12-5	TRBJ2-1	CMV	Pathogens
CASGLVEGDSKNIQYF	TRBV12-5	TRBJ2-4	CMV	Pathogens
CASGLVLKGQEIYGYTF	TRBV12-5	TRBJ1-2	CMV	Pathogens
CASGLVLPSSGGIAKNIQYF	TRBV12-5	TRBJ2-4	CMV	Pathogens
CASGLVLRGAYNEQFF	TRBV12-5	TRBJ2-1	CMV	Pathogens
CASGLVLSWGSRTSGRLDEQFF	TRBV12-5	TRBJ2-1	CMV	Pathogens
CASGLVMLAGAGELFF	TRBV12-5	TRBJ2-2	CMV	Pathogens
CASGLVPENTEAFF	TRBV12-5	TRBJ1-1	CMV	Pathogens
CASGLVPRQGGNGYTF	TRBV12-5	TRBJ1-2	CMV	Pathogens
CASGLVPTTGELFF	TRBV12-5	TRBJ2-2	CMV	Pathogens
CASGLVQLSNEQFF	TRBV12-5	TRBJ2-1	CMV	Pathogens
CASGLVQYEQYF	TRBV12-5	TRBJ2-7	CMV	Pathogens
CASGLVRGQGNGYTF	TRBV12-5	TRBJ1-2	CMV	Pathogens
CASGLVRGSYNEQFF	TRBV12-5	TRBJ2-1	CMV	Pathogens
CASGLVSGSYSNQPQHF	TRBV12-5	TRBJ1-5	CMV	Pathogens
CASGLVVLGFTGELFF	TRBV12-5	TRBJ2-2	CMV	Pathogens
CASGLWESYEQYF	TRBV12-5	TRBJ2-7	CMV	Pathogens
CASGLWNEQFF	TRBV12-5	TRBJ2-1	CMV	Pathogens
CASGLYGNGPGADTQYF	TRBV12-5	TRBJ2-3	CMV	Pathogens
CASGLYPGQPQHF	TRBV12-5	TRBJ1-5	CMV	Pathogens
CASGMFSGSYNEQFF	TRBV6-2	TRBJ2-1	CMV	Pathogens
CASGMFSGSYNEQFF	TRBV6-3	TRBJ2-1	CMV	Pathogens
CASGMTGLTSEQYF	TRBV6-3	TRBJ2-7	CMV	Pathogens
CASGNGGEETQYF	TRBV7-3	TRBJ2-5	CMV	Pathogens
CASGNRVSQYF	TRBV12-5	TRBJ2-7	CMV	Pathogens
CASGNSPYEQYF	TRBV27	TRBJ2-7	CMV	Pathogens
CASGNSYEQYF	TRBV10-2	TRBJ2-7	CMV	Pathogens
CASGPADRGFDIQYF	TRBV5-6	TRBJ2-4	CMV	Pathogens
CASGPERSERYGYTF	TRBV5-1	TRBJ1-2	CMV	Pathogens
CASGPGGAETQYF	TRBV9	TRBJ2-5	CMV	Pathogens
CASGPGGSTEAFF	TRBV12-3	TRBJ1-1	CMV	Pathogens
CASGPGQGNGYTF	TRBV5-6	TRBJ1-2	CMV	Pathogens
CASGPGTGVYEQYF	TRBV7-8	TRBJ2-7	CMV	Pathogens
CASGPGTSATDTQYF	TRBV6-1	TRBJ2-3	CMV	Pathogens
CASGPGTSATDTQYF	TRBV6-5	TRBJ2-3	CMV	Pathogens
CASGPGVAHLTGELFF	TRBV12-5	TRBJ2-2	CMV	Pathogens
CASGPLAGMDNEQFF	TRBV7-2	TRBJ2-1	CMV	Pathogens
CASGPLGGYNEQFF	TRBV12-5	TRBJ2-1	CMV	Pathogens
CASGPLGSGELFF	TRBV7-2	TRBJ2-2	CMV	Pathogens
CASGPLLLMTNEQFF	TRBV1-1	TRBJ2-1	CMV	Pathogens
CASGPLLLMTNEQFF	TRBV12-4	TRBJ2-1	CMV	Pathogens
CASGPNRVYGYTF	TRBV12-5	TRBJ1-2	CMV	Pathogens
CASGPPRDRARNTEAFF	TRBV12-5	TRBJ1-1	CMV	Pathogens
CASGPQGAYEQYF	TRBV12-5	TRBJ2-7	CMV	Pathogens
CASGPRLLTSEAFF	TRBV27	TRBJ1-1	CMV	Pathogens
CASGPSAQETQYF	TRBV6-5	TRBJ2-5	CMV	Pathogens
CASGPSSGGTDTQYF	TRBV6-4	TRBJ2-3	CMV	Pathogens
CASGPTAGGTDTQYF	TRBV12-5	TRBJ2-3	CMV	Pathogens
CASGPTGTDNSPLHF	TRBV9	TRBJ1-6	CMV	Pathogens
CASGPTPYNEQFF	TRBV27	TRBJ2-1	CMV	Pathogens
CASGPVEGRETQYF	TRBV12-5	TRBJ2-5	CMV	Pathogens
CASGPVQDLTGINEKLFF	TRBV12-3	TRBJ1-4	CMV	Pathogens
CASGPYDRADTEAFF	TRBV12-3	TRBJ1-1	CMV	Pathogens
CASGQDVEAFF	TRBV13	TRBJ1-1	CMV	Pathogens
CASGQELAGTDTQYF	TRBV12-5	TRBJ2-3	CMV	Pathogens
CASGQGAGELFF	TRBV12-3	TRBJ2-2	CMV	Pathogens
CASGQGAYTGELFF	TRBV27	TRBJ2-2	CMV	Pathogens
CASGQGGTEAFF	TRBV27	TRBJ1-1	CMV	Pathogens
CASGQGISYEQYF	TRBV3-1	TRBJ2-7	CMV	Pathogens
CASGQGNTEAFF	TRBV5-6	TRBJ1-1	CMV	Pathogens
CASGQGNTEAFF	TRBV7-9	TRBJ1-1	CMV	Pathogens
CASGQGQGVTGELFF	TRBV12-5	TRBJ2-2	CMV	Pathogens
CASGQGTDTQYF	TRBV27	TRBJ2-3	CMV	Pathogens
CASGQGVFGYTF	TRBV19	TRBJ1-2	CMV	Pathogens
CASGQGVTDTQYF	TRBV16	TRBJ2-3	CMV	Pathogens
CASGQGYEQYF	TRBV12-4	TRBJ2-7	CMV	Pathogens
CASGQKGLDTEAFF	TRBV3-1	TRBJ1-1	CMV	Pathogens
CASGQQETQYF	TRBV12-5	TRBJ2-5	CMV	Pathogens
CASGQRGGNTGELFF	TRBV12-5	TRBJ2-2	CMV	Pathogens
CASGQSEKLFF	TRBV14	TRBJ1-4	CMV	Pathogens
CASGQSPSGMEYEQYF	TRBV6-1	TRBJ2-7	CMV	Pathogens
CASGQVREAFF	TRBV10-2	TRBJ1-1	CMV	Pathogens
CASGRDRGLSYGYTF	TRBV12-5	TRBJ1-2	CMV	Pathogens
CASGRDSQPNYNSPLHF	TRBV19	TRBJ1-6	CMV	Pathogens
CASGRGDGPQHF	TRBV9	TRBJ1-5	CMV	Pathogens
CASGRGGGPDTQYF	TRBV28	TRBJ2-3	CMV	Pathogens
CASGRGLAGEFYNEQFF	TRBV4-3	TRBJ2-1	CMV	Pathogens
CASGRGLGGEQYF	TRBV27	TRBJ2-7	CMV	Pathogens
CASGRGTGTRGRNEQFF	TRBV4-3	TRBJ2-1	CMV	Pathogens
CASGRGYTGELFF	TRBV19	TRBJ2-2	CMV	Pathogens
CASGRHRTAQETQYF	TRBV11-2	TRBJ2-5	CMV	Pathogens
CASGRLAGGYNEQFF	TRBV2	TRBJ2-1	CMV	Pathogens
CASGRLDIEQFF	TRBV16	TRBJ2-1	CMV	Pathogens
CASGRLSGDRGWDNEKLFF	TRBV7-9	TRBJ1-4	CMV	Pathogens
CASGRLSYNEQFF	TRBV12-4	TRBJ2-1	CMV	Pathogens
CASGRLYRGTEAFF	TRBV5-6	TRBJ1-1	CMV	Pathogens
CASGRNEKLFF	TRBV27	TRBJ1-4	CMV	Pathogens
CASGRPINNEQFF	TRBV6-6	TRBJ2-1	CMV	Pathogens
CASGRSPYEQYF	TRBV6-5	TRBJ2-7	CMV	Pathogens
CASGRTDNSNQPQHF	TRBV12-5	TRBJ1-5	CMV	Pathogens
CASGRTGSEAFF	TRBV6-2	TRBJ1-1	CMV	Pathogens
CASGSDRGLVGEQFF	TRBV28	TRBJ2-1	CMV	Pathogens
CASGSDTYGYTF	TRBV5-6	TRBJ1-2	CMV	Pathogens
CASGSGGGYEQYF	TRBV12-3	TRBJ2-7	CMV	Pathogens
CASGSGGLTDTQYF	TRBV7-3	TRBJ2-3	CMV	Pathogens
CASGSGGRTEAFF	TRBV12-5	TRBJ1-1	CMV	Pathogens
CASGSGGSGNTIYF	TRBV12-5	TRBJ1-3	CMV	Pathogens
CASGSGLAGGELF	TRBV7-9	TRBJ2-2	CMV	Pathogens
CASGSGQGAWGYTF	TRBV9	TRBJ1-2	CMV	Pathogens
CASGSGRLAEQYF	TRBV27	TRBJ2-7	CMV	Pathogens
CASGSGTLNEQFF	TRBV7-3	TRBJ2-1	CMV	Pathogens
CASGSGVAGAYQETQYF	TRBV12-5	TRBJ2-5	CMV	Pathogens
CASGSLESGANVLTF	TRBV2	TRBJ2-6	CMV	Pathogens
CASGSLQGFNEQFF	TRBV12-5	TRBJ2-1	CMV	Pathogens
CASGSPGTQYF	TRBV6-5	TRBJ2-3	CMV	Pathogens
CASGSPLGTGNTEAFF	TRBV27	TRBJ1-1	CMV	Pathogens
CASGSSFGDNIQYF	TRBV12-5	TRBJ2-4	CMV	Pathogens
CASGSSGGAGYGYTF	TRBV12-5	TRBJ1-2	CMV	Pathogens
CASGSSGGLAKNIQYF	TRBV12-5	TRBJ2-4	CMV	Pathogens
CASGSTAYNEQFF	TRBV6-5	TRBJ2-1	CMV	Pathogens
CASGSTGSGTGELFF	TRBV27	TRBJ2-2	CMV	Pathogens
CASGSTLTGDYNEQFF	TRBV12-5	TRBJ2-1	CMV	Pathogens
CASGTAPYEQYF	TRBV6-6	TRBJ2-7	CMV	Pathogens
CASGTDRGTPYEQYF	TRBV5-4	TRBJ2-7	CMV	Pathogens
CASGTETQYF	TRBV27	TRBJ2-5	CMV	Pathogens
CASGTGELFF	TRBV11-2	TRBJ2-2	CMV	Pathogens
CASGTGELFF	TRBV25-1	TRBJ2-2	CMV	Pathogens
CASGTGGDIGGYTF	TRBV6-6	TRBJ1-2	CMV	Pathogens
CASGTGGNYNEQFF	TRBV12-3	TRBJ2-1	CMV	Pathogens
CASGTGGTRTMNTEAFF	TRBV5-1	TRBJ1-1	CMV	Pathogens
CASGTGYNEQFF	TRBV27	TRBJ2-1	CMV	Pathogens
CASGTHFSPYNEQFF	TRBV4-1	TRBJ2-1	CMV	Pathogens
CASGTNSYNEQFF	TRBV5-4	TRBJ2-1	CMV	Pathogens
CASGTPGGEKLFF	TRBV7-9	TRBJ1-4	CMV	Pathogens
CASGTPGYEQYF	TRBV27	TRBJ2-7	CMV	Pathogens
CASGTPHLAGNTIYF	TRBV9	TRBJ1-3	CMV	Pathogens
CASGTPNSNQPQHF	TRBV27	TRBJ1-5	CMV	Pathogens
CASGTPRSPSGNTIYF	TRBV12-5	TRBJ1-3	CMV	Pathogens
CASGTPWDKQTF	TRBV6-3	TRBJ1-2	CMV	Pathogens
CASGTSGAYEQYF	TRBV19	TRBJ2-7	CMV	Pathogens
CASGTSGDTGELFF	TRBV10-2	TRBJ2-2	CMV	Pathogens
CASGTSGRNEQFF	TRBV2	TRBJ2-1	CMV	Pathogens
CASGTSGTAGELFF	TRBV6-3	TRBJ2-2	CMV	Pathogens
CASGTSTNIYEQYF	TRBV19	TRBJ2-7	CMV	Pathogens
CASGTSVYNEQFF	TRBV13	TRBJ2-1	CMV	Pathogens
CASGTSWCGANVLTF	TRBV7-9	TRBJ2-6	CMV	Pathogens
CASGTTGFYNEQFF	TRBV27	TRBJ2-1	CMV	Pathogens
CASGTYSGDTQYF	TRBV19	TRBJ2-3	CMV	Pathogens
CASGVGGSSTDTQYF	TRBV12-4	TRBJ2-3	CMV	Pathogens
CASGVGPQETQYF	TRBV12-3	TRBJ2-5	CMV	Pathogens
CASGVGSAYEQYF	TRBV27	TRBJ2-7	CMV	Pathogens
CASGVSGNTGELFF	TRBV10-2	TRBJ2-2	CMV	Pathogens
CASGVVNEAFF	TRBV12-3	TRBJ1-1	CMV	Pathogens
CASGVVNEAFF	TRBV12-4	TRBJ1-1	CMV	Pathogens
CASGWDPRSGNTIYF	TRBV13	TRBJ1-3	CMV	Pathogens
CASGWDRPNTGELFF	TRBV12-5	TRBJ2-2	CMV	Pathogens
CASGWDRTGYTF	TRBV12-5	TRBJ1-2	CMV	Pathogens
CASGWFAEAFF	TRBV19	TRBJ1-1	CMV	Pathogens
CASGWGGAYNEQFF	TRBV19	TRBJ2-1	CMV	Pathogens
CASGWGVQGESKSYGYTF	TRBV12-5	TRBJ1-2	CMV	Pathogens
CASGWNLDEQFF	TRBV12-5	TRBJ2-1	CMV	Pathogens
CASGWTGGNSPLHF	TRBV27	TRBJ1-6	CMV	Pathogens
CASGWTSGSRDTQYF	TRBV5-1	TRBJ2-3	CMV	Pathogens
CASGWVAGGLDEQFF	TRBV3-1	TRBJ2-1	CMV	Pathogens
CASGYNTEAFF	TRBV12-3	TRBJ1-1	CMV	Pathogens
CASGYPGQSNYGYTF	TRBV27	TRBJ1-2	CMV	Pathogens
CASGYQRGATYEQYF	TRBV4-1	TRBJ2-7	CMV	Pathogens
CASGYSAGYNSPLHF	TRBV19	TRBJ1-6	CMV	Pathogens
CASGYSNQPQHF	TRBV19	TRBJ1-5	CMV	Pathogens
CASGYWKLAGGPQETQYF	TRBV7-2	TRBJ2-5	CMV	Pathogens
CASGYYSGGGSAFF	TRBV6-5	TRBJ1-1	CMV	Pathogens
CASHDPRAQETQYF	TRBV6-5	TRBJ2-5	CMV	Pathogens
CASHDRGNQPQHF	TRBV2	TRBJ1-5	CMV	Pathogens
CASHPGAGPSYNEQFF	TRBV19	TRBJ2-1	CMV	Pathogens
CASHPPGLGDNEQFF	TRBV2	TRBJ2-1	CMV	Pathogens
CASHPQSGSWSDTQYF	TRBV12-4	TRBJ2-3	CMV	Pathogens
CASHQGQFTDTQYF	TRBV4-3	TRBJ2-3	CMV	Pathogens
CASHQTGTGSNQPQHF	TRBV19	TRBJ1-5	CMV	Pathogens
CASHRALYNSPLHF	TRBV27	TRBJ1-6	CMV	Pathogens
CASHRGTGLRTEAFF	TRBV11-3	TRBJ1-1	CMV	Pathogens
CASHRGYPNEQYF	TRBV6-1	TRBJ2-7	CMV	Pathogens
CASHSGTGEEQYF	TRBV12-4	TRBJ2-7	CMV	Pathogens
CASHSVTNEQFF	TRBV19	TRBJ2-1	CMV	Pathogens
CASHYGGSSYEQYF	TRBV13	TRBJ2-7	CMV	Pathogens
CASIAGGVLSNEQFF	TRBV5-1	TRBJ2-1	CMV	Pathogens
CASIAGPGTGGEKLFF	TRBV5-6	TRBJ1-4	CMV	Pathogens
CASIALAETGELFF	TRBV6-2	TRBJ2-2	CMV	Pathogens
CASIASGPYNEQFF	TRBV25-1	TRBJ2-1	CMV	Pathogens
CASIDRVSVAEAFF	TRBV19	TRBJ1-1	CMV	Pathogens
CASIEALAGSYNEQFF	TRBV6-3	TRBJ2-1	CMV	Pathogens
CASIEERGSYNEQFF	TRBV7-2	TRBJ2-1	CMV	Pathogens
CASIEGETQYF	TRBV19	TRBJ2-5	CMV	Pathogens
CASIERGLAGGSTGELFF	TRBV19	TRBJ2-2	CMV	Pathogens
CASIERGSYNEQFF	TRBV25-1	TRBJ2-1	CMV	Pathogens
CASIESASGSHTGELFF	TRBV19	TRBJ2-2	CMV	Pathogens
CASIEWQGSNQPQHF	TRBV19	TRBJ1-5	CMV	Pathogens
CASIFARGEAFF	TRBV10-2	TRBJ1-1	CMV	Pathogens
CASIFGELFF	TRBV19	TRBJ2-2	CMV	Pathogens
CASIGDSYPGNEQFF	TRBV7-9	TRBJ2-1	CMV	Pathogens
CASIGEAGSNTGELFF	TRBV2	TRBJ2-2	CMV	Pathogens
CASIGEGTYNDYGYTF	TRBV25-1	TRBJ1-2	CMV	Pathogens
CASIGEMNTEAFF	TRBV13	TRBJ1-1	CMV	Pathogens
CASIGERETQYF	TRBV2	TRBJ2-5	CMV	Pathogens
CASIGESGELQETQYF	TRBV2	TRBJ2-5	CMV	Pathogens
CASIGGDNEQFF	TRBV11-3	TRBJ2-1	CMV	Pathogens
CASIGGGNNEQFF	TRBV27	TRBJ2-1	CMV	Pathogens
CASIGGTGYNEQFF	TRBV5-6	TRBJ2-1	CMV	Pathogens
CASIGHMNTEAFF	TRBV2	TRBJ1-1	CMV	Pathogens
CASIGIFNEQFF	TRBV7-9	TRBJ2-1	CMV	Pathogens
CASIGLESYEQYF	TRBV2	TRBJ2-7	CMV	Pathogens
CASIGQDGPDYGYTF	TRBV5-5	TRBJ1-2	CMV	Pathogens
CASIGRENNEQFF	TRBV28	TRBJ2-1	CMV	Pathogens
CASIGRGGTDLGYTF	TRBV6-1	TRBJ1-2	CMV	Pathogens
CASIGRQLFF	TRBV6-3	TRBJ2-1	CMV	Pathogens
CASIGSIAYNEQFF	TRBV2	TRBJ2-1	CMV	Pathogens
CASIGTDNYGYTF	TRBV6-1	TRBJ1-2	CMV	Pathogens
CASIGTSPRYEQYF	TRBV7-9	TRBJ2-7	CMV	Pathogens
CASIGVPGANVLTF	TRBV11-3	TRBJ2-6	CMV	Pathogens
CASIHGPSRDTGELFF	TRBV6-6	TRBJ2-2	CMV	Pathogens
CASIHTSGANTGELFF	TRBV10-2	TRBJ2-2	CMV	Pathogens
CASIKDTGLGNTEAFF	TRBV7-2	TRBJ1-1	CMV	Pathogens
CASIKGGKSNEQFF	TRBV5-5	TRBJ2-1	CMV	Pathogens
CASIKGLMNTEAFF	TRBV19	TRBJ1-1	CMV	Pathogens
CASIKLPSYEQYF	TRBV6-2	TRBJ2-7	CMV	Pathogens
CASILAPGATNEKLFF	TRBV7-6	TRBJ1-4	CMV	Pathogens
CASILARGGTEAFF	TRBV6-1	TRBJ1-1	CMV	Pathogens
CASILDSLSNEQFF	TRBV6-3	TRBJ2-1	CMV	Pathogens
CASILERGSSYNEQFF	TRBV7-2	TRBJ2-1	CMV	Pathogens
CASILGAGSLNTEAFF	TRBV6-5	TRBJ1-1	CMV	Pathogens
CASILMGQSLGTQYF	TRBV5-8	TRBJ2-5	CMV	Pathogens
CASILNPRDEGNTEAFF	TRBV12-4	TRBJ1-1	CMV	Pathogens
CASILPQGTQYF	TRBV7-2	TRBJ2-5	CMV	Pathogens
CASILRASDTQYF	TRBV12-3	TRBJ2-3	CMV	Pathogens
CASIMSWPVEQYF	TRBV5-8	TRBJ2-7	CMV	Pathogens
CASINGLANTGELFF	TRBV3-1	TRBJ2-2	CMV	Pathogens
CASINPMRAYQETQYF	TRBV11-2	TRBJ2-5	CMV	Pathogens
CASINRDTGGELFF	TRBV7-9	TRBJ2-2	CMV	Pathogens
CASINRGTDPYEQYF	TRBV13	TRBJ2-7	CMV	Pathogens
CASINVVGQGSETQYF	TRBV5-6	TRBJ2-5	CMV	Pathogens
CASINYGAGLNTEAFF	TRBV19	TRBJ1-1	CMV	Pathogens
CASIPAGGPGDTQYF	TRBV6-3	TRBJ2-3	CMV	Pathogens
CASIPDGYNEQFF	TRBV25-1	TRBJ2-1	CMV	Pathogens
CASIPGHTSGNTIYF	TRBV2	TRBJ1-3	CMV	Pathogens
CASIPGTGPGELFF	TRBV7-8	TRBJ2-2	CMV	Pathogens
CASIPGTGQNTEAFF	TRBV6-2	TRBJ1-1	CMV	Pathogens
CASIPPGGTEAFF	TRBV9	TRBJ1-1	CMV	Pathogens
CASIPSGVPSTDTQYF	TRBV6-5	TRBJ2-3	CMV	Pathogens
CASIPSRQGAGDTQYF	TRBV7-8	TRBJ2-3	CMV	Pathogens
CASIPSSGEQYF	TRBV5-1	TRBJ2-7	CMV	Pathogens
CASIPTAMNTEAFF	TRBV12-3	TRBJ1-1	CMV	Pathogens
CASIPVGLAGVSSTDTQYF	TRBV7-8	TRBJ2-3	CMV	Pathogens
CASIPWDRPYNEQFF	TRBV6-3	TRBJ2-1	CMV	Pathogens
CASIPWTSGRALDTQYF	TRBV25-1	TRBJ2-3	CMV	Pathogens
CASIQGTNEKLFF	TRBV6-6	TRBJ1-4	CMV	Pathogens
CASIQPTEQFF	TRBV6-1	TRBJ2-1	CMV	Pathogens
CASIRDGQGGTEAFF	TRBV19	TRBJ1-1	CMV	Pathogens
CASIRGAGTEAFF	TRBV19	TRBJ1-1	CMV	Pathogens
CASIRGRGYTEAFF	TRBV12-4	TRBJ1-1	CMV	Pathogens
CASIRGYTTNEKLFF	TRBV2	TRBJ1-4	CMV	Pathogens
CASIRSGTQYF	TRBV6-5	TRBJ2-5	CMV	Pathogens
CASIRSNNQPQHF	TRBV19	TRBJ1-5	CMV	Pathogens
CASIRTSGNDNEQFF	TRBV7-9	TRBJ2-1	CMV	Pathogens
CASISADTQYF	TRBV28	TRBJ2-3	CMV	Pathogens
CASISDRGRGWTEAFF	TRBV6-5	TRBJ1-1	CMV	Pathogens
CASISGTNEAFF	TRBV6-5	TRBJ1-1	CMV	Pathogens
CASISPGQNTEAFF	TRBV7-8	TRBJ1-1	CMV	Pathogens
CASISPGYNEQFF	TRBV27	TRBJ2-1	CMV	Pathogens
CASISPSTEAFF	TRBV27	TRBJ1-1	CMV	Pathogens
CASISSFRGGSETQYF	TRBV12-3	TRBJ2-5	CMV	Pathogens
CASISSGGWQETQYF	TRBV2	TRBJ2-5	CMV	Pathogens
CASITDVPMSTDTQYF	TRBV6-1	TRBJ2-3	CMV	Pathogens
CASITLLADQETQYF	TRBV6-1	TRBJ2-5	CMV	Pathogens
CASITTGANTEAFF	TRBV19	TRBJ1-1	CMV	Pathogens
CASIVPENYGYTF	TRBV7-2	TRBJ1-2	CMV	Pathogens
CASIWTSGSQETQYF	TRBV2	TRBJ2-5	CMV	Pathogens
CASIYSGNGELFF	TRBV12-3	TRBJ2-2	CMV	Pathogens
CASKAAGFREQYF	TRBV5-1	TRBJ2-7	CMV	Pathogens
CASKADPNTEAFF	TRBV12-4	TRBJ1-1	CMV	Pathogens
CASKAGTGEYEQYF	TRBV19	TRBJ2-7	CMV	Pathogens
CASKDALGETQYF	TRBV12-3	TRBJ2-5	CMV	Pathogens
CASKDGISYEQYF	TRBV7-9	TRBJ2-7	CMV	Pathogens
CASKDIMNTEAFF	TRBV6-5	TRBJ1-1	CMV	Pathogens
CASKDPSGDPFYNEQFF	TRBV5-1	TRBJ2-1	CMV	Pathogens
CASKDSGFSYEQYF	TRBV10-2	TRBJ2-7	CMV	Pathogens
CASKDSLSPWGGYTF	TRBV2	TRBJ1-2	CMV	Pathogens
CASKEGGGVYGYTF	TRBV2	TRBJ1-2	CMV	Pathogens
CASKEGNQPQHF	TRBV19	TRBJ1-5	CMV	Pathogens
CASKEGRLAANTGELFF	TRBV19	TRBJ2-2	CMV	Pathogens
CASKEGTTGTEAFF	TRBV6-1	TRBJ1-1	CMV	Pathogens
CASKENIQYF	TRBV4-1	TRBJ2-4	CMV	Pathogens
CASKERRENHNEQFF	TRBV19	TRBJ2-1	CMV	Pathogens
CASKFAGGPYEQYF	TRBV7-2	TRBJ2-7	CMV	Pathogens
CASKFHGSHYGYTF	TRBV6-1	TRBJ1-2	CMV	Pathogens
CASKFTSSWSDTQYF	TRBV6-5	TRBJ2-3	CMV	Pathogens
CASKGALEGYTF	TRBV2	TRBJ1-2	CMV	Pathogens
CASKGAPGDTQYF	TRBV10-1	TRBJ2-3	CMV	Pathogens
CASKGASGATATDTQYF	TRBV5-1	TRBJ2-3	CMV	Pathogens
CASKGDIGEKLFF	TRBV11-2	TRBJ1-4	CMV	Pathogens
CASKGDRGAYEQYF	TRBV6-3	TRBJ2-7	CMV	Pathogens
CASKGDTGELFF	TRBV2	TRBJ2-2	CMV	Pathogens
CASKGGGETQYF	TRBV13	TRBJ2-5	CMV	Pathogens
CASKGGLGTEAFF	TRBV7-3	TRBJ1-1	CMV	Pathogens
CASKGGSSGTDTQYF	TRBV13	TRBJ2-3	CMV	Pathogens
CASKGLADNEQFF	TRBV27	TRBJ2-1	CMV	Pathogens
CASKGLAGAPGELFF	TRBV19	TRBJ2-2	CMV	Pathogens
CASKGLGADTGELFF	TRBV19	TRBJ2-2	CMV	Pathogens
CASKGLRPEAFF	TRBV27	TRBJ1-1	CMV	Pathogens
CASKGPENIQYF	TRBV2	TRBJ2-4	CMV	Pathogens
CASKGQGARDGYTF	TRBV6-6	TRBJ1-2	CMV	Pathogens
CASKGRGLYEQYF	TRBV6-1	TRBJ2-7	CMV	Pathogens
CASKGRGRINYGYTF	TRBV27	TRBJ1-2	CMV	Pathogens
CASKGRSGVGETQYF	TRBV10-2	TRBJ2-5	CMV	Pathogens
CASKGSRDSFNQPQHF	TRBV19	TRBJ1-5	CMV	Pathogens
CASKGTDTQYF	TRBV27	TRBJ2-3	CMV	Pathogens
CASKGTGSLDTQYF	TRBV5-1	TRBJ2-3	CMV	Pathogens
CASKGTSYEQYF	TRBV19	TRBJ2-7	CMV	Pathogens
CASKGTVAAITDTQYF	TRBV4-1	TRBJ2-3	CMV	Pathogens
CASKGVGYTF	TRBV6-2	TRBJ1-2	CMV	Pathogens
CASKGVLDEKLFF	TRBV9	TRBJ1-4	CMV	Pathogens
CASKGVRNYGYTF	TRBV27	TRBJ1-2	CMV	Pathogens
CASKGVSTDTQYF	TRBV2	TRBJ2-3	CMV	Pathogens
CASKGVVYEQYF	TRBV6-1	TRBJ2-7	CMV	Pathogens
CASKIGGKNTEAFF	TRBV6-5	TRBJ1-1	CMV	Pathogens
CASKIGQGYEQYF	TRBV6-5	TRBJ2-7	CMV	Pathogens
CASKIVDEVGALHF	TRBV27	TRBJ1-6	CMV	Pathogens
CASKKLAGDSYEQYF	TRBV6-5	TRBJ2-7	CMV	Pathogens
CASKLGGSTGELFF	TRBV27	TRBJ2-2	CMV	Pathogens
CASKLGPAAYEQYF	TRBV27	TRBJ2-7	CMV	Pathogens
CASKLGQGYGYTF	TRBV27	TRBJ1-2	CMV	Pathogens
CASKLIRGVTEAFF	TRBV27	TRBJ1-1	CMV	Pathogens
CASKLMGGANGDTF	TRBV27	TRBJ1-2	CMV	Pathogens
CASKLMGGANGYTF	TRBV27	TRBJ1-2	CMV	Pathogens
CASKLQGTANEQFF	TRBV2	TRBJ2-1	CMV	Pathogens
CASKLRGEETQYF	TRBV11-3	TRBJ2-5	CMV	Pathogens
CASKLSFNYGYTF	TRBV5-1	TRBJ1-2	CMV	Pathogens
CASKLTTMTEAFF	TRBV19	TRBJ1-1	CMV	Pathogens
CASKMEAGLSYEQYF	TRBV27	TRBJ2-7	CMV	Pathogens
CASKMLNEQFF	TRBV19	TRBJ2-1	CMV	Pathogens
CASKNGGQLYTDTQYF	TRBV7-9	TRBJ2-3	CMV	Pathogens
CASKNLADSTDTQYF	TRBV6-1	TRBJ2-3	CMV	Pathogens
CASKNPGTEIYEQYF	TRBV28	TRBJ2-7	CMV	Pathogens
CASKNRDSLSGEQYF	TRBV7-8	TRBJ2-7	CMV	Pathogens
CASKNYSLYGTQYF	TRBV6-9	TRBJ2-3	CMV	Pathogens
CASKPDGSKNEQYF	TRBV19	TRBJ2-7	CMV	Pathogens
CASKPGADYEQYF	TRBV28	TRBJ2-7	CMV	Pathogens
CASKPGGPNTEAFF	TRBV19	TRBJ1-1	CMV	Pathogens
CASKPGPTYEQYF	TRBV6-3	TRBJ2-7	CMV	Pathogens
CASKPPGSSSYEQYF	TRBV6-3	TRBJ2-7	CMV	Pathogens
CASKPRARQGSSYEQYF	TRBV10-3	TRBJ2-7	CMV	Pathogens
CASKPRDSGDTQYF	TRBV28	TRBJ2-3	CMV	Pathogens
CASKPRLSSYNEQFF	TRBV11-3	TRBJ2-1	CMV	Pathogens
CASKPSGGQETQYF	TRBV28	TRBJ2-5	CMV	Pathogens
CASKPSNSRTDTQYF	TRBV27	TRBJ2-3	CMV	Pathogens
CASKQEWGNTEAFF	TRBV7-9	TRBJ1-1	CMV	Pathogens
CASKQGAEAFF	TRBV5-1	TRBJ1-1	CMV	Pathogens
CASKQGAGGLYEQYF	TRBV27	TRBJ2-7	CMV	Pathogens
CASKQGSNDEQFF	TRBV27	TRBJ2-1	CMV	Pathogens
CASKRDNSYEQYF	TRBV5-4	TRBJ2-7	CMV	Pathogens
CASKRETSGSQEQFF	TRBV4-1	TRBJ2-1	CMV	Pathogens
CASKRGPDSYEQYF	TRBV5-1	TRBJ2-7	CMV	Pathogens
CASKRQGTAFF	TRBV10-2	TRBJ1-1	CMV	Pathogens
CASKRTATYEQYF	TRBV28	TRBJ2-7	CMV	Pathogens
CASKSEKGAGGSPLHF	TRBV3-1	TRBJ1-6	CMV	Pathogens
CASKSERGTYEQYF	TRBV6-1	TRBJ2-7	CMV	Pathogens
CASKSFPGDPDLGEQYF	TRBV27	TRBJ2-7	CMV	Pathogens
CASKSGRGLQDTQYF	TRBV19	TRBJ2-3	CMV	Pathogens
CASKSLETGFNQPQHF	TRBV28	TRBJ1-5	CMV	Pathogens
CASKSPGQGRSGANVLTF	TRBV6-5	TRBJ2-6	CMV	Pathogens
CASKSQGFAEAFF	TRBV25-1	TRBJ1-1	CMV	Pathogens
CASKSTGGTDTQYF	TRBV2	TRBJ2-3	CMV	Pathogens
CASKSVGANQPQHF	TRBV19	TRBJ1-5	CMV	Pathogens
CASKTDNYNSPLHF	TRBV30	TRBJ1-6	CMV	Pathogens
CASKTGDNEQFF	TRBV6-4	TRBJ2-1	CMV	Pathogens
CASKTGGALNTEAFF	TRBV19	TRBJ1-1	CMV	Pathogens
CASKTGLNTEAFF	TRBV6-5	TRBJ1-1	CMV	Pathogens
CASKTGQGSTDTQYF	TRBV2	TRBJ2-3	CMV	Pathogens
CASKTGSYEQYF	TRBV6-5	TRBJ2-7	CMV	Pathogens
CASKTGSYGYTF	TRBV27	TRBJ1-2	CMV	Pathogens
CASKTGTLRTGPYEQYF	TRBV2	TRBJ2-7	CMV	Pathogens
CASKTGVNTEAFF	TRBV6-5	TRBJ1-1	CMV	Pathogens
CASKTLGSTEAFF	TRBV6-1	TRBJ1-1	CMV	Pathogens
CASKTNTEAFF	TRBV7-9	TRBJ1-1	CMV	Pathogens
CASKTSGGVNEQFF	TRBV7-9	TRBJ2-1	CMV	Pathogens
CASKTTGDSNEKLFF	TRBV27	TRBJ1-4	CMV	Pathogens
CASKTVIPVNIEAFF	TRBV10-1	TRBJ1-1	CMV	Pathogens
CASKTVRGELFF	TRBV5-1	TRBJ2-2	CMV	Pathogens
CASKTYSTGGNGYTF	TRBV27	TRBJ1-2	CMV	Pathogens
CASKVAEHTEAFF	TRBV13	TRBJ1-1	CMV	Pathogens
CASKVFGDGQETQYF	TRBV2	TRBJ2-5	CMV	Pathogens
CASKVGAGEAFF	TRBV19	TRBJ1-1	CMV	Pathogens
CASKVGASDTQYF	TRBV19	TRBJ2-3	CMV	Pathogens
CASKVPAGLEQYF	TRBV28	TRBJ2-7	CMV	Pathogens
CASKVSLSETQYF	TRBV27	TRBJ2-5	CMV	Pathogens
CASKVTGDVNEQFF	TRBV19	TRBJ2-1	CMV	Pathogens
CASKVVDTQYF	TRBV28	TRBJ2-3	CMV	Pathogens
CASKVVTESTDTQYF	TRBV4-1	TRBJ2-3	CMV	Pathogens
CASKWGRDLWQPQHF	TRBV2	TRBJ1-5	CMV	Pathogens
CASKWGTGQNNEKLFF	TRBV6-5	TRBJ1-4	CMV	Pathogens
CASKWTSGGPNTGELFF	TRBV10-1	TRBJ2-2	CMV	Pathogens
CASKWTSGGPNTGELF	TRBV2	TRBJ2-2	CMV	Pathogens
CASLAPGTTNEKLF	TRBV6-1	TRBJ1-4	CMV	Pathogens
CASLDGQNTEAFF	TRBV2	TRBJ1-1	CMV	Pathogens
CASLDPGQTSGELFF	TRBV6-6	TRBJ2-2	CMV	Pathogens
CASLDRNYNEQFF	TRBV19	TRBJ2-1	CMV	Pathogens
CASLDSSSRYNSPLHF	TRBV19	TRBJ1-6	CMV	Pathogens
CASLEEGTDTQYF	TRBV7-9	TRBJ2-3	CMV	Pathogens
CASLEPEGELFF	TRBV6-5	TRBJ2-2	CMV	Pathogens
CASLGAGNTIYF	TRBV6-5	TRBJ1-3	CMV	Pathogens
CASLGDPNTEAFF	TRBV5-8	TRBJ1-1	CMV	Pathogens
CASLGGGPYNEQFF	TRBV13	TRBJ2-1	CMV	Pathogens
CASLGKIGPMNTEAFF	TRBV6-1	TRBJ1-1	CMV	Pathogens
CASLGNNSPLHF	TRBV10-3	TRBJ1-6	CMV	Pathogens
CASLGPGDTGELFF	TRBV6-1	TRBJ2-2	CMV	Pathogens
CASLGQGNEQYF	TRBV2	TRBJ2-7	CMV	Pathogens
CASLGQGYQETQYF	TRBV11-2	TRBJ2-5	CMV	Pathogens
CASLGQPDYEQYF	TRBV7-9	TRBJ2-7	CMV	Pathogens
CASLGRRGGLFF	TRBV12-4	TRBJ2-2	CMV	Pathogens
CASLGSWGETQYF	TRBV2	TRBJ2-5	CMV	Pathogens
CASLGTPMNTEAFF	TRBV7-9	TRBJ1-1	CMV	Pathogens
CASLISGTDTQYF	TRBV11-2	TRBJ2-3	CMV	Pathogens
CASLIVPWGTSGTTDTQYF	TRBV12-3	TRBJ2-3	CMV	Pathogens
CASLIVPWGTSGTTDTQYF	TRBV7-2	TRBJ2-5	CMV	Pathogens
CASLKGGGTEAFF	TRBV30	TRBJ1-1	CMV	Pathogens
CASLKRGGSYNEQFF	TRBV27	TRBJ2-1	CMV	Pathogens
CASLLEGAEGETQYF	TRBV12-4	TRBJ2-5	CMV	Pathogens
CASLLGTGELFF	TRBV7-2	TRBJ2-2	CMV	Pathogens
CASLLGTGGYEQYF	TRBV6-1	TRBJ2-7	CMV	Pathogens
CASLLLGTAAEAF	TRBV3	TRBJ1-1	CMV	Pathogens
CASLLQGGGYTF	TRBV5-4	TRBJ1-2	CMV	Pathogens
CASLPAGLGNQPQHF	TRBV19	TRBJ1-5	CMV	Pathogens
CASLPDEVNTEAFF	TRBV5-8	TRBJ1-1	CMV	Pathogens
CASLPRGGPGANVLTF	TRBV19	TRBJ2-6	CMV	Pathogens
CASLPSGTDTQYF	TRBV11-2	TRBJ2-3	CMV	Pathogens
CASLQAGANEQF	TRBV6-1	TRBJ2-1	CMV	Pathogens
CASLQGLNTEAFF	TRBV19	TRBJ1-1	CMV	Pathogens
CASLQGRTEAFF	TRBV19	TRBJ1-1	CMV	Pathogens
CASLQRLEETQYF	TRBV5-5	TRBJ2-5	CMV	Pathogens
CASLQYPGNTIYF	TRBV18	TRBJ1-3	CMV	Pathogens
CASLRADTQYF	TRBV6-3	TRBJ2-3	CMV	Pathogens
CASLRDGELFF	TRBV6-6	TRBJ2-2	CMV	Pathogens
CASLRGAEAFF	TRBV27	TRBJ1-1	CMV	Pathogens
CASLRGRPTDTQYF	TRBV7-9	TRBJ2-3	CMV	Pathogens
CASLRSGELFF	TRBV6-6	TRBJ2-2	CMV	Pathogens
CASLRSGGDEQFF	TRBV11-2	TRBJ2-1	CMV	Pathogens
CASLSGGGEQF	TRBV6-1	TRBJ2-1	CMV	Pathogens
CASLSGTKGFGEQFF	TRBV7-9	TRBJ2-1	CMV	Pathogens
CASLSPIRDRGTGELF	TRBV11-2	TRBJ2-2	CMV	Pathogens
CASLSSGGPDTQYF	TRBV2	TRBJ2-3	CMV	Pathogens
CASLSTWDGYTF	TRBV6-5	TRBJ1-2	CMV	Pathogens
CASLTRDRGFDEQYF	TRBV7-9	TRBJ2-7	CMV	Pathogens
CASLTRLAGGLYEQYF	TRBV27	TRBJ2-7	CMV	Pathogens
CASLVASGQETQYF	TRBV6-1	TRBJ2-5	CMV	Pathogens
CASLVVGFYNEQFF	TRBV7-9	TRBJ2-1	CMV	Pathogens
CASMAENTGELFF	TRBV9	TRBJ2-2	CMV	Pathogens
CASMAGGTYEQYF	TRBV19	TRBJ2-7	CMV	Pathogens
CASMAGTYNEQFF	TRBV7-9	TRBJ2-1	CMV	Pathogens
CASMALMLQNYGYTF	TRBV27	TRBJ1-2	CMV	Pathogens
CASMDKGERFDGYTF	TRBV7-8	TRBJ1-2	CMV	Pathogens
CASMDREGPDTQYF	TRBV5-1	TRBJ2-3	CMV	Pathogens
CASMDRPYNEQFF	TRBV12-4	TRBJ2-1	CMV	Pathogens
CASMFTGELFF	TRBV19	TRBJ2-2	CMV	Pathogens
CASMGGNIQYF	TRBV25-1	TRBJ2-4	CMV	Pathogens
CASMGGSNEQFF	TRBV28	TRBJ2-1	CMV	Pathogens
CASMGGSNQPQHF	TRBV19	TRBJ1-5	CMV	Pathogens
CASMGIDTGELFF	TRBV2	TRBJ2-2	CMV	Pathogens
CASMGLGNTIYF	TRBV28	TRBJ1-3	CMV	Pathogens
CASMGLPGYEQFF	TRBV27	TRBJ2-1	CMV	Pathogens
CASMGLPGYEQF	TRBV27	TRBJ2-1	CMV	Pathogens
CASMGLPSYEQYF	TRBV2	TRBJ2-7	CMV	Pathogens
CASMGNFQETQYF	TRBV27	TRBJ2-5	CMV	Pathogens
CASMGNSAGANVLTF	TRBV10-1	TRBJ2-6	CMV	Pathogens
CASMGPIEAFF	TRBV19	TRBJ1-1	CMV	Pathogens
CASMGQGPYEQYF	TRBV6-1	TRBJ2-7	CMV	Pathogens
CASMGQLSEAFF	TRBV7-9	TRBJ1-1	CMV	Pathogens
CASMGQSYEQYF	TRBV19	TRBJ2-7	CMV	Pathogens
CASMGRLAGIYEQYF	TRBV2	TRBJ2-7	CMV	Pathogens
CASMGTGFDGYTF	TRBV5-1	TRBJ1-2	CMV	Pathogens
CASMGWGSKNIQYF	TRBV15	TRBJ2-4	CMV	Pathogens
CASMKQGSYEQYF	TRBV27	TRBJ2-7	CMV	Pathogens
CASMLAGSEETQYF	TRBV5-6	TRBJ2-5	CMV	Pathogens
CASMNDGATYEQYF	TRBV5-1	TRBJ2-7	CMV	Pathogens
CASMNDGATYEQYF	TRBV9	TRBJ2-7	CMV	Pathogens
CASMPIQDTTWTDTQYF	TRBV7-9	TRBJ2-3	CMV	Pathogens
CASMRGADNQPQHF	TRBV27	TRBJ1-5	CMV	Pathogens
CASMRGFTYEQYF	TRBV27	TRBJ2-7	CMV	Pathogens
CASMRQGSAGELFF	TRBV14	TRBJ2-2	CMV	Pathogens
CASMRTGNTEAFF	TRBV19	TRBJ1-1	CMV	Pathogens
CASMSFSSGANVLTF	TRBV7-9	TRBJ2-6	CMV	Pathogens
CASMSGGSYGDTQYF	TRBV27	TRBJ2-3	CMV	Pathogens
CASMSIYGYTF	TRBV19	TRBJ1-2	CMV	Pathogens
CASMTGARGDYGYTF	TRBV19	TRBJ1-2	CMV	Pathogens
CASMTGQKNSPLHF	TRBV6-1	TRBJ1-6	CMV	Pathogens
CASMTGQKNSPLHF	TRBV6-5	TRBJ1-6	CMV	Pathogens
CASMTGQKNSPLHF	TRBV6-6	TRBJ1-6	CMV	Pathogens
CASMTGSTEAFF	TRBV27	TRBJ1-1	CMV	Pathogens
CASMTSGKDTQYF	TRBV27	TRBJ2-3	CMV	Pathogens
CASMWSDAYEQYF	TRBV6-1	TRBJ2-7	CMV	Pathogens
CASNAAGTAFNTEAFF	TRBV6-1	TRBJ1-1	CMV	Pathogens
CASNADRDYPGELFF	TRBV12-3	TRBJ2-2	CMV	Pathogens
CASNAFDYEQYF	TRBV5-1	TRBJ2-7	CMV	Pathogens
CASNAGPLGNTIYF	TRBV2	TRBJ1-3	CMV	Pathogens
CASNAGTGGYSPLHF	TRBV19	TRBJ1-6	CMV	Pathogens
CASNAGTGNEQYF	TRBV10-1	TRBJ2-7	CMV	Pathogens
CASNAGTGTDTQYF	TRBV10-1	TRBJ2-3	CMV	Pathogens
CASNAGVQNEQFF	TRBV19	TRBJ2-1	CMV	Pathogens
CASNAPGQGGEKLFF	TRBV28	TRBJ1-4	CMV	Pathogens
CASNAQGISDTQYF	TRBV12-4	TRBJ2-3	CMV	Pathogens
CASNDREDTEAFF	TRBV12-3	TRBJ1-1	CMV	Pathogens
CASNDREDTEAFF	TRBV12-4	TRBJ1-1	CMV	Pathogens
CASNDRLFGTAYQETQYF	TRBV3-1	TRBJ2-5	CMV	Pathogens
CASNDRVINEQFF	TRBV6-1	TRBJ2-1	CMV	Pathogens
CASNDWDTGELFF	TRBV2	TRBJ2-2	CMV	Pathogens
CASNEDPGLAGDNEQFF	TRBV18	TRBJ2-1	CMV	Pathogens
CASNEDRATYNEQFF	TRBV7-2	TRBJ2-1	CMV	Pathogens
CASNEGTGGTDTQYF	TRBV5-1	TRBJ2-3	CMV	Pathogens
CASNEQFSHSPLHF	TRBV5-6	TRBJ1-6	CMV	Pathogens
CASNERFFLSSTDTQYF	TRBV6-6	TRBJ2-3	CMV	Pathogens
CASNFDSSGNTIYF	TRBV12-3	TRBJ1-3	CMV	Pathogens
CASNFGQQNTEAFF	TRBV19	TRBJ1-1	CMV	Pathogens
CASNFQGLTDTQYF	TRBV6-1	TRBJ2-3	CMV	Pathogens
CASNFTSDIQYF	TRBV5-1	TRBJ2-4	CMV	Pathogens
CASNFVGGDYGYTF	TRBV9	TRBJ1-2	CMV	Pathogens
CASNFYFTGAPYNEQFF	TRBV7-8	TRBJ2-1	CMV	Pathogens
CASNGAGGPETQYF	TRBV9	TRBJ2-5	CMV	Pathogens
CASNGFGVEAFF	TRBV6-1	TRBJ1-1	CMV	Pathogens
CASNGGETNTGELFF	TRBV5-1	TRBJ2-2	CMV	Pathogens
CASNGGQGYEQFF	TRBV7-9	TRBJ2-1	CMV	Pathogens
CASNGLAEQETQYF	TRBV2	TRBJ2-5	CMV	Pathogens
CASNGLGPHTDTQYF	TRBV25-1	TRBJ2-3	CMV	Pathogens
CASNGLTNTEAFF	TRBV6-1	TRBJ1-1	CMV	Pathogens
CASNGNTANTGELFF	TRBV9	TRBJ2-2	CMV	Pathogens
CASNGNTDTQYF	TRBV27	TRBJ2-3	CMV	Pathogens
CASNGQAWTYEQYF	TRBV6-2	TRBJ2-7	CMV	Pathogens
CASNGQAWTYEQYF	TRBV6-3	TRBJ2-7	CMV	Pathogens
CASNGQGARDGYTF	TRBV6-6	TRBJ1-2	CMV	Pathogens
CASNGQVAFYNEQFF	TRBV2	TRBJ2-1	CMV	Pathogens
CASNGRGIQETQYF	TRBV6-3	TRBJ2-5	CMV	Pathogens
CASNGRVQYEQYF	TRBV28	TRBJ2-7	CMV	Pathogens
CASNHEGSGGYTF	TRBV4-2	TRBJ1-2	CMV	Pathogens
CASNHRDRGRGADEQYF	TRBV6-1	TRBJ2-7	CMV	Pathogens
CASNHRGLGYEQYF	TRBV27	TRBJ2-7	CMV	Pathogens
CASNIAGDYGYTF	TRBV12-3	TRBJ2-3	CMV	Pathogens
CASNIAGDYGYTF	TRBV6-6	TRBJ1-2	CMV	Pathogens
CASNIEGSSYNEQFF	TRBV6-3	TRBJ2-1	CMV	Pathogens
CASNIGNTEAFF	TRBV19	TRBJ1-1	CMV	Pathogens
CASNKGRYSGANVLTF	TRBV6-1	TRBJ2-6	CMV	Pathogens
CASNLAGAREEQYF	TRBV12-3	TRBJ2-7	CMV	Pathogens
CASNLAGARETQYF	TRBV12-3	TRBJ2-5	CMV	Pathogens
CASNLAPGATNEKLFF	TRBV7-6	TRBJ1-4	CMV	Pathogens
CASNLGGGTGELFF	TRBV25-1	TRBJ2-2	CMV	Pathogens
CASNLGGPNQPQHF	TRBV5-6	TRBJ1-5	CMV	Pathogens
CASNLGGPVDEQFF	TRBV11-2	TRBJ2-1	CMV	Pathogens
CASNLGSYNEQFF	TRBV5-6	TRBJ2-1	CMV	Pathogens
CASNLKGLAGGPGTQYF	TRBV12-3	TRBJ2-5	CMV	Pathogens
CASNLLAGGLNEQFF	TRBV12-3	TRBJ2-1	CMV	Pathogens
CASNLRTGGTDTQYF	TRBV5-1	TRBJ2-3	CMV	Pathogens
CASNLRVTSGGPRTDTQYF	TRBV11-2	TRBJ2-3	CMV	Pathogens
CASNMQGGHQPQHF	TRBV19	TRBJ1-5	CMV	Pathogens
CASNNGKYEQYF	TRBV28	TRBJ2-7	CMV	Pathogens
CASNNPYNEQFF	TRBV6-4	TRBJ2-1	CMV	Pathogens
CASNNRGRSYEQYF	TRBV6-5	TRBJ2-7	CMV	Pathogens
CASNPAGEMYEQYF	TRBV27	TRBJ2-7	CMV	Pathogens
CASNPAGGVYNEQFF	TRBV9	TRBJ2-1	CMV	Pathogens
CASNPETGINTEAFF	TRBV5-6	TRBJ1-1	CMV	Pathogens
CASNPFPGVGNEQFF	TRBV12-4	TRBJ2-1	CMV	Pathogens
CASNPGDTQYF	TRBV2	TRBJ2-3	CMV	Pathogens
CASNPGGGFTEAFF	TRBV19	TRBJ1-1	CMV	Pathogens
CASNPGGLGTEAFF	TRBV6-1	TRBJ1-1	CMV	Pathogens
CASNPGGLGTEAFF	TRBV6-5	TRBJ1-1	CMV	Pathogens
CASNPGGLGTEAFF	TRBV6-6	TRBJ1-1	CMV	Pathogens
CASNPGGNEQFF	TRBV6-3	TRBJ2-1	CMV	Pathogens
CASNPGPNQPQHF	TRBV7-9	TRBJ1-5	CMV	Pathogens
CASNPGQENTEAFF	TRBV6-5	TRBJ1-1	CMV	Pathogens
CASNPGQSTNEKLFF	TRBV19	TRBJ1-4	CMV	Pathogens
CASNPGTGADEQYF	TRBV10-1	TRBJ2-7	CMV	Pathogens
CASNPGTGRYGYTF	TRBV12-4	TRBJ1-2	CMV	Pathogens
CASNPGTGTDTQYF	TRBV10-1	TRBJ2-3	CMV	Pathogens
CASNPGTNNQPQHF	TRBV19	TRBJ1-5	CMV	Pathogens
CASNPLLGAGGTYNEQFF	TRBV28	TRBJ2-1	CMV	Pathogens
CASNPMGQGILFF	TRBV9	TRBJ2-2	CMV	Pathogens
CASNPPTDTQYF	TRBV6-2	TRBJ2-3	CMV	Pathogens
CASNPQGSNQPQHF	TRBV27	TRBJ1-5	CMV	Pathogens
CASNPQGSSYNEQFF	TRBV27	TRBJ2-1	CMV	Pathogens
CASNPRIRARTDTQYF	TRBV6-6	TRBJ2-3	CMV	Pathogens
CASNPRPRPSYTDTQYF	TRBV19	TRBJ2-3	CMV	Pathogens
CASNPRRDTGYEQYF	TRBV6-6	TRBJ2-7	CMV	Pathogens
CASNPSGGVPDTQYF	TRBV27	TRBJ2-3	CMV	Pathogens
CASNPSGGYAGELFF	TRBV27	TRBJ2-2	CMV	Pathogens
CASNPSGGYTGELFF	TRBV27	TRBJ2-2	CMV	Pathogens
CASNPSGGYTGELF	TRBV27	TRBJ2-2	CMV	Pathogens
CASNPSGGYTGGLFF	TRBV27	TRBJ2-2	CMV	Pathogens
CASNPSGTGTNYEQYF	TRBV5-5	TRBJ2-7	CMV	Pathogens
CASNPSLGFSYEQYF	TRBV6-2	TRBJ2-7	CMV	Pathogens
CASNPTGGLETQYF	TRBV6-1	TRBJ2-5	CMV	Pathogens
CASNPTGGLETQYF	TRBV6-5	TRBJ2-5	CMV	Pathogens
CASNPTGGLETQYF	TRBV6-6	TRBJ2-5	CMV	Pathogens
CASNPTGVGDEKLFF	TRBV11-2	TRBJ1-4	CMV	Pathogens
CASNPTSGGSREQFF	TRBV6-5	TRBJ2-1	CMV	Pathogens
CASNPTSGGSWNEQFF	TRBV19	TRBJ2-1	CMV	Pathogens
CASNPWDMNTEAFF	TRBV19	TRBJ1-1	CMV	Pathogens
CASNQGPEAFF	TRBV25-1	TRBJ1-1	CMV	Pathogens
CASNQGTDFSPLHF	TRBV19	TRBJ1-6	CMV	Pathogens
CASNQPGQGGFRLFF	TRBV6-1	TRBJ1-4	CMV	Pathogens
CASNQRSSYNSPLHF	TRBV19	TRBJ1-6	CMV	Pathogens
CASNQTQLWETQYF	TRBV7-2	TRBJ2-5	CMV	Pathogens
CASNQVTATGAYGYTF	TRBV6-5	TRBJ1-2	CMV	Pathogens
CASNQVTETGAYDYTF	TRBV6-5	TRBJ1-2	CMV	Pathogens
CASNQVTETGAYGYTF	TRBV6-5	TRBJ1-2	CMV	Pathogens
CASNQVTGTEAYGYTF	TRBV6-5	TRBJ1-2	CMV	Pathogens
CASNQVTGTGAYGYTF	TRBV3-1	TRBJ1-2	CMV	Pathogens
CASNQVTGTGAYSYTF	TRBV6-5	TRBJ1-2	CMV	Pathogens
CASNQVTGTRAYGYTF	TRBV6-5	TRBJ1-2	CMV	Pathogens
CASNRASGGTDTQYF	TRBV5-8	TRBJ2-3	CMV	Pathogens
CASNRDLSSYEQYF	TRBV10-1	TRBJ2-7	CMV	Pathogens
CASNRDPLDTEAFF	TRBV19	TRBJ1-1	CMV	Pathogens
CASNRDSLAYNEQFF	TRBV19	TRBJ2-1	CMV	Pathogens
CASNRGAEPQHF	TRBV25-1	TRBJ1-5	CMV	Pathogens
CASNRGGPIETQYF	TRBV9	TRBJ2-5	CMV	Pathogens
CASNRGGTGELFF	TRBV7-6	TRBJ2-2	CMV	Pathogens
CASNRGNTGELFF	TRBV12-3	TRBJ2-2	CMV	Pathogens
CASNRLAGGPAKNIQYF	TRBV2	TRBJ2-4	CMV	Pathogens
CASNRLATNLAKNIQYF	TRBV6-1	TRBJ2-4	CMV	Pathogens
CASNRPGHELVLNTEAFF	TRBV2	TRBJ1-1	CMV	Pathogens
CASNSADPEAFF	TRBV28	TRBJ1-1	CMV	Pathogens
CASNSDRDDLLNTEAFF	TRBV6-6	TRBJ1-1	CMV	Pathogens
CASNSGGVSEQFF	TRBV7-2	TRBJ2-1	CMV	Pathogens
CASNSGLDNNEQFF	TRBV27	TRBJ2-1	CMV	Pathogens
CASNSGLGTEAFF	TRBV7-9	TRBJ1-1	CMV	Pathogens
CASNSGNTIYF	TRBV6-6	TRBJ1-3	CMV	Pathogens
CASNSGTYGYTF	TRBV9	TRBJ1-2	CMV	Pathogens
CASNSGVQPQHF	TRBV7-9	TRBJ1-5	CMV	Pathogens
CASNSPGLLTDTQYF	TRBV27	TRBJ2-3	CMV	Pathogens
CASNSWTGDQPQHF	TRBV19	TRBJ1-5	CMV	Pathogens
CASNTEYNEQFF	TRBV3-1	TRBJ2-1	CMV	Pathogens
CASNTGDSNQPQHF	TRBV6-6	TRBJ1-5	CMV	Pathogens
CASNTGGANTDTQYF	TRBV27	TRBJ2-3	CMV	Pathogens
CASNTGGANTDTQYF	TRBV7-9	TRBJ2-3	CMV	Pathogens
CASNTGTGIYNEQFF	TRBV27	TRBJ2-1	CMV	Pathogens
CASNVKIGELFF	TRBV5-6	TRBJ2-2	CMV	Pathogens
CASNWADYSNQPQHF	TRBV19	TRBJ1-5	CMV	Pathogens
CASNWGEQYF	TRBV6-4	TRBJ2-7	CMV	Pathogens
CASNWQGPYNEQFF	TRBV14	TRBJ2-1	CMV	Pathogens
CASNWSPGIDQPQHF	TRBV19	TRBJ1-5	CMV	Pathogens
CASNYLSDLRYNEQFF	TRBV6-5	TRBJ2-1	CMV	Pathogens
CASNYYNEQFF	TRBV25-1	TRBJ2-1	CMV	Pathogens
CASPARPGSNTQYF	TRBV9	TRBJ2-3	CMV	Pathogens
CASPDSLGARDNTEAFF	TRBV2	TRBJ1-1	CMV	Pathogens
CASPEAATGGGETQYF	TRBV2	TRBJ2-5	CMV	Pathogens
CASPEGPYQAEQFF	TRBV6-1	TRBJ2-1	CMV	Pathogens
CASPGGASSYNEQFF	TRBV30	TRBJ2-1	CMV	Pathogens
CASPGGGHYNEQFF	TRBV5-4	TRBJ2-1	CMV	Pathogens
CASPGGRLAGNTIYF	TRBV6-1	TRBJ1-3	CMV	Pathogens
CASPGPYEKLFF	TRBV30	TRBJ1-4	CMV	Pathogens
CASPGQGYNEQFF	TRBV11-2	TRBJ2-1	CMV	Pathogens
CASPGSGHYNEQFF	TRBV2	TRBJ2-1	CMV	Pathogens
CASPGSVSNEQFF	TRBV5-4	TRBJ2-1	CMV	Pathogens
CASPGTGSYNEQFF	TRBV2	TRBJ2-1	CMV	Pathogens
CASPLIEETIPYEQYF	TRBV27	TRBJ2-7	CMV	Pathogens
CASPLIEETIPYEQYF	TRBV7-9	TRBJ2-7	CMV	Pathogens
CASPNPWLTRIEAFF	TRBV6-5	TRBJ1-1	CMV	Pathogens
CASPPDLASTDTQYF	TRBV12-3	TRBJ2-3	CMV	Pathogens
CASPPEEGLLAEAFF	TRBV14	TRBJ1-1	CMV	Pathogens
CASPPRHKYLPGETQYF	TRBV27	TRBJ2-5	CMV	Pathogens
CASPPTGALGGYTF	TRBV13	TRBJ1-2	CMV	Pathogens
CASPRLDRDTDTQYF	TRBV5-5	TRBJ2-3	CMV	Pathogens
CASPSGGYNEQFF	TRBV12-3	TRBJ2-1	CMV	Pathogens
CASPSQLRPQETQYF	TRBV4-3	TRBJ2-5	CMV	Pathogens
CASPWTGSGPYEQYF	TRBV18	TRBJ2-7	CMV	Pathogens
CASPYLTGHEQFF	TRBV7-9	TRBJ2-1	CMV	Pathogens
CASQARNTGELFF	TRBV4-1	TRBJ2-2	CMV	Pathogens
CASQDDYSNQPQHF	TRBV19	TRBJ1-5	CMV	Pathogens
CASQDFYNEQFF	TRBV5-6	TRBJ2-1	CMV	Pathogens
CASQDREGRGYTF	TRBV7-9	TRBJ1-2	CMV	Pathogens
CASQDRGNEKLFF	TRBV28	TRBJ1-4	CMV	Pathogens
CASQDRGNGNQPQHF	TRBV27	TRBJ1-5	CMV	Pathogens
CASQDRRSGNTIYF	TRBV6-1	TRBJ1-3	CMV	Pathogens
CASQFEEGGVDEQFF	TRBV25-1	TRBJ2-1	CMV	Pathogens
CASQGASNEQFF	TRBV27	TRBJ2-1	CMV	Pathogens
CASQGASTDTQYF	TRBV2	TRBJ2-3	CMV	Pathogens
CASQGFANEKLFF	TRBV27	TRBJ1-4	CMV	Pathogens
CASQGINNEQFF	TRBV5-4	TRBJ2-1	CMV	Pathogens
CASQGQMNYGYTF	TRBV6-5	TRBJ1-2	CMV	Pathogens
CASQGRAPEAFF	TRBV19	TRBJ1-1	CMV	Pathogens
CASQGSGSNEQFF	TRBV19	TRBJ2-1	CMV	Pathogens
CASQGSNSPLHF	TRBV10-1	TRBJ1-6	CMV	Pathogens
CASQGVGSTGELFF	TRBV28	TRBJ2-2	CMV	Pathogens
CASQIALQGEAFF	TRBV12-3	TRBJ1-1	CMV	Pathogens
CASQIRDRGNYGYTF	TRBV13	TRBJ1-2	CMV	Pathogens
CASQLRESGNTIYF	TRBV6-5	TRBJ1-3	CMV	Pathogens
CASQLTGAPNTEAFF	TRBV6-1	TRBJ1-1	CMV	Pathogens
CASQLTGAPNTEAFF	TRBV6-5	TRBJ1-1	CMV	Pathogens
CASQLTGAPNTEAFF	TRBV6-6	TRBJ1-1	CMV	Pathogens
CASQNRGKIYGYTF	TRBV28	TRBJ1-2	CMV	Pathogens
CASQPESGGEETQYF	TRBV6-6	TRBJ2-5	CMV	Pathogens
CASQPGQKNTEAFF	TRBV6-1	TRBJ1-1	CMV	Pathogens
CASQPGQKNTEAFF	TRBV6-5	TRBJ1-1	CMV	Pathogens
CASQPGQKNTEAFF	TRBV6-6	TRBJ1-1	CMV	Pathogens
CASQPVGGDTQYF	TRBV7-9	TRBJ2-3	CMV	Pathogens
CASQQGAVTEAFF	TRBV19	TRBJ1-1	CMV	Pathogens
CASQQSGSSYNSPLHF	TRBV2	TRBJ1-6	CMV	Pathogens
CASQREGINTQYF	TRBV28	TRBJ2-3	CMV	Pathogens
CASQSLARNTGELFF	TRBV7-9	TRBJ2-2	CMV	Pathogens
CASQSVAGDQETQYF	TRBV4-1	TRBJ2-5	CMV	Pathogens
CASQTGLTEAFF	TRBV25-1	TRBJ1-1	CMV	Pathogens
CASQTQSSYNEQFF	TRBV19	TRBJ2-1	CMV	Pathogens
CASQTRGNNEQFF	TRBV19	TRBJ2-1	CMV	Pathogens
CASQTSGSDEQFF	TRBV6-6	TRBJ2-1	CMV	Pathogens
CASQTWGAQGEKLFF	TRBV5-1	TRBJ1-4	CMV	Pathogens
CASQVDTFTDGGELFF	TRBV28	TRBJ2-2	CMV	Pathogens
CASQYGTSNEQFF	TRBV19	TRBJ2-1	CMV	Pathogens
CASRAAPNTEAFF	TRBV7-9	TRBJ1-1	CMV	Pathogens
CASRADGSAYNEQFF	TRBV19	TRBJ2-1	CMV	Pathogens
CASRADSYNEQFF	TRBV5-4	TRBJ2-1	CMV	Pathogens
CASRADTEAFF	TRBV19	TRBJ1-1	CMV	Pathogens
CASRAEGRTDTQYF	TRBV2	TRBJ2-3	CMV	Pathogens
CASRAFDPGTSGSSYNEQFF	TRBV11-3	TRBJ2-1	CMV	Pathogens
CASRAFIGAGSSDYTF	TRBV27	TRBJ1-2	CMV	Pathogens
CASRAGATEAFF	TRBV2	TRBJ1-1	CMV	Pathogens
CASRAGDTDTQYF	TRBV6-5	TRBJ2-3	CMV	Pathogens
CASRAGEHFYEQYF	TRBV5-5	TRBJ2-7	CMV	Pathogens
CASRAGELDTDTQYF	TRBV5-5	TRBJ2-3	CMV	Pathogens
CASRAGGAADTQYF	TRBV12-4	TRBJ2-3	CMV	Pathogens
CASRAGGNTGELFF	TRBV12-5	TRBJ2-2	CMV	Pathogens
CASRAGGSSYNEQFF	TRBV2	TRBJ2-1	CMV	Pathogens
CASRAGGSYEQYF	TRBV5-1	TRBJ2-7	CMV	Pathogens
CASRAGHGSPGDTQYF	TRBV27	TRBJ2-3	CMV	Pathogens
CASRAGIETQYF	TRBV28	TRBJ2-5	CMV	Pathogens
CASRAGKANYGYTF	TRBV11-2	TRBJ1-2	CMV	Pathogens
CASRAGLAGATQQFF	TRBV11-2	TRBJ2-1	CMV	Pathogens
CASRAGMYQETQYF	TRBV6-6	TRBJ2-5	CMV	Pathogens
CASRAGQGRTDTQYF	TRBV6-1	TRBJ2-3	CMV	Pathogens
CASRAGTEIAGNTIYF	TRBV4-1	TRBJ1-3	CMV	Pathogens
CASRAGTGYGYTF	TRBV12-3	TRBJ1-2	CMV	Pathogens
CASRAGTNQPQHF	TRBV12-4	TRBJ1-5	CMV	Pathogens
CASRAGTSTDTQYF	TRBV7-9	TRBJ2-3	CMV	Pathogens
CASRAGVNTEAFF	TRBV6-6	TRBJ1-1	CMV	Pathogens
CASRAISYYGYTF	TRBV12-4	TRBJ1-2	CMV	Pathogens
CASRAKPSGTGFNYGYTF	TRBV19	TRBJ1-2	CMV	Pathogens
CASRALAGGQVEQFF	TRBV6-5	TRBJ2-1	CMV	Pathogens
CASRALAGGVTDTQYF	TRBV4-2	TRBJ2-3	CMV	Pathogens
CASRALGQRNEKLFF	TRBV19	TRBJ1-4	CMV	Pathogens
CASRALRGDNEQFF	TRBV5-1	TRBJ2-1	CMV	Pathogens
CASRALRGDNEQF	TRBV9	TRBJ2-1	CMV	Pathogens
CASRAMETQYF	TRBV7-9	TRBJ2-5	CMV	Pathogens
CASRAPGNTEAFF	TRBV28	TRBJ1-1	CMV	Pathogens
CASRAQGATNEKLFF	TRBV9	TRBJ1-4	CMV	Pathogens
CASRAQGAYYGYTF	TRBV27	TRBJ1-2	CMV	Pathogens
CASRARDYQETQYF	TRBV2	TRBJ2-5	CMV	Pathogens
CASRARGQGPTGELFF	TRBV7-9	TRBJ2-2	CMV	Pathogens
CASRARHDSYNEQFF	TRBV6-4	TRBJ2-1	CMV	Pathogens
CASRARTGGLGYTF	TRBV27	TRBJ1-2	CMV	Pathogens
CASRASGLASNEQFF	TRBV7-9	TRBJ2-1	CMV	Pathogens
CASRASGRNEQFF	TRBV6-1	TRBJ2-1	CMV	Pathogens
CASRASGSYNEQFF	TRBV7-6	TRBJ2-1	CMV	Pathogens
CASRASMSSYNEQFF	TRBV6-3	TRBJ2-1	CMV	Pathogens
CASRASYEQYF	TRBV2	TRBJ2-7	CMV	Pathogens
CASRATGGETEAFF	TRBV27	TRBJ1-1	CMV	Pathogens
CASRATGGLDEQYF	TRBV6-1	TRBJ2-7	CMV	Pathogens
CASRATGPDVYGYTF	TRBV12-4	TRBJ1-2	CMV	Pathogens
CASRATGSNEQFF	TRBV11-2	TRBJ2-1	CMV	Pathogens
CASRAVSTDTQYF	TRBV7-9	TRBJ2-3	CMV	Pathogens
CASRCPDRGQGYEQYF	TRBV12-2	TRBJ2-7	CMV	Pathogens
CASRDAGGTEAFF	TRBV27	TRBJ1-1	CMV	Pathogens
CASRDAVSSTDTQYF	TRBV7-9	TRBJ2-3	CMV	Pathogens
CASRDDRPAGSYEQYF	TRBV2	TRBJ2-7	CMV	Pathogens
CASRDEGLAEYEQYF	TRBV5-4	TRBJ2-7	CMV	Pathogens
CASRDGELFF	TRBV6-3	TRBJ2-2	CMV	Pathogens
CASRDGGFNSPLHF	TRBV7-9	TRBJ1-6	CMV	Pathogens
CASRDGGQIDESQYF	TRBV25-1	TRBJ2-5	CMV	Pathogens
CASRDGGQIDKTQYF	TRBV25-1	TRBJ2-5	CMV	Pathogens
CASRDGGQINETQYF	TRBV25-1	TRBJ2-5	CMV	Pathogens
CASRDGGRIDETQYF	TRBV25-1	TRBJ2-5	CMV	Pathogens
CASRDGMADTEAFF	TRBV19	TRBJ1-1	CMV	Pathogens
CASRDGPSPYF	TRBV6-6	TRBJ2-7	CMV	Pathogens
CASRDGRIEAFF	TRBV19	TRBJ1-1	CMV	Pathogens
CASRDGTANTEAFF	TRBV25-1	TRBJ1-1	CMV	Pathogens
CASRDGTEAFF	TRBV12-3	TRBJ1-1	CMV	Pathogens
CASRDGTPNTEAFF	TRBV6-1	TRBJ1-1	CMV	Pathogens
CASRDGTPNTEAFF	TRBV6-5	TRBJ1-1	CMV	Pathogens
CASRDGTPNTEAFF	TRBV6-6	TRBJ1-1	CMV	Pathogens
CASRDGYTEAFF	TRBV19	TRBJ1-1	CMV	Pathogens
CASRDHRVPSDTQYF	TRBV27	TRBJ2-3	CMV	Pathogens
CASRDIAGGPGTGELFF	TRBV6-1	TRBJ2-2	CMV	Pathogens
CASRDKAAQDEKLFF	TRBV4-1	TRBJ1-4	CMV	Pathogens
CASRDKSTNEKLFF	TRBV2	TRBJ1-4	CMV	Pathogens
CASRDLGPEQFF	TRBV5-6	TRBJ2-1	CMV	Pathogens
CASRDLHYEQYF	TRBV28	TRBJ2-7	CMV	Pathogens
CASRDLSQTSTDTQYF	TRBV11-2	TRBJ2-3	CMV	Pathogens
CASRDNPPYEQYF	TRBV5-1	TRBJ2-7	CMV	Pathogens
CASRDPGTTDYNEQFF	TRBV6-1	TRBJ2-1	CMV	Pathogens
CASRDPRDTQYF	TRBV6-3	TRBJ2-3	CMV	Pathogens
CASRDPTDTQYF	TRBV11-2	TRBJ2-3	CMV	Pathogens
CASRDQMNTEAFF	TRBV6-3	TRBJ1-1	CMV	Pathogens
CASRDQTAYYGYTF	TRBV10-1	TRBJ1-2	CMV	Pathogens
CASRDRAPSYEQYF	TRBV7-2	TRBJ2-7	CMV	Pathogens
CASRDRATSNTGELFF	TRBV11-3	TRBJ2-2	CMV	Pathogens
CASRDREYGLNTEAFF	TRBV4-1	TRBJ1-1	CMV	Pathogens
CASRDRFYGYTF	TRBV25-1	TRBJ1-2	CMV	Pathogens
CASRDRGDYGYTF	TRBV14	TRBJ1-2	CMV	Pathogens
CASRDRGLGQPQHF	TRBV12-4	TRBJ1-5	CMV	Pathogens
CASRDRGLNEQFF	TRBV19	TRBJ2-1	CMV	Pathogens
CASRDRGNTEAFF	TRBV19	TRBJ1-1	CMV	Pathogens
CASRDRGPYNEQFF	TRBV12-4	TRBJ2-1	CMV	Pathogens
CASRDRGRAEAFF	TRBV2	TRBJ1-1	CMV	Pathogens
CASRDRGVNEQYF	TRBV28	TRBJ2-7	CMV	Pathogens
CASRDRGYNQPQHF	TRBV2	TRBJ1-5	CMV	Pathogens
CASRDRLVSYEQYF	TRBV6-2	TRBJ2-7	CMV	Pathogens
CASRDRSQYEQYF	TRBV6-1	TRBJ2-7	CMV	Pathogens
CASRDRTSGYNEQFF	TRBV13	TRBJ2-1	CMV	Pathogens
CASRDRVEEQYF	TRBV7-6	TRBJ2-7	CMV	Pathogens
CASRDRVEPEAFF	TRBV6-3	TRBJ1-1	CMV	Pathogens
CASRDRVSDSDTQYF	TRBV19	TRBJ2-3	CMV	Pathogens
CASRDSANYGYTF	TRBV25-1	TRBJ1-2	CMV	Pathogens
CASRDSAYRNEKLFF	TRBV27	TRBJ1-4	CMV	Pathogens
CASRDSGEQYF	TRBV6-6	TRBJ2-7	CMV	Pathogens
CASRDSLDYGYTF	TRBV19	TRBJ1-2	CMV	Pathogens
CASRDSLNEKLFF	TRBV12-3	TRBJ1-4	CMV	Pathogens
CASRDSMNTEAFF	TRBV2	TRBJ1-1	CMV	Pathogens
CASRDSNTGELFF	TRBV12-3	TRBJ2-2	CMV	Pathogens
CASRDSRGTEAFF	TRBV4-2	TRBJ1-1	CMV	Pathogens
CASRDSYYEQYF	TRBV10-2	TRBJ2-7	CMV	Pathogens
CASRDTGTAHGYTF	TRBV12-3	TRBJ1-2	CMV	Pathogens
CASRDTGTAHGYTF	TRBV12-4	TRBJ1-2	CMV	Pathogens
CASRDTNTGELFF	TRBV19	TRBJ2-2	CMV	Pathogens
CASRDTPYGYTF	TRBV6-1	TRBJ1-2	CMV	Pathogens
CASRDTSGTAYEQYF	TRBV6-5	TRBJ2-7	CMV	Pathogens
CASRDVSGTPGSGEQFF	TRBV28	TRBJ2-1	CMV	Pathogens
CASRDVYEQFF	TRBV2	TRBJ2-1	CMV	Pathogens
CASRDWEGYEQFF	TRBV7-8	TRBJ2-1	CMV	Pathogens
CASRDYNEQFF	TRBV12-3	TRBJ2-1	CMV	Pathogens
CASRDYNEQFF	TRBV3-1	TRBJ2-1	CMV	Pathogens
CASREDGTEAFF	TRBV6-1	TRBJ1-1	CMV	Pathogens
CASREDRGLDSTDTQYF	TRBV6-3	TRBJ2-3	CMV	Pathogens
CASREDYNSPLHF	TRBV6-4	TRBJ1-6	CMV	Pathogens
CASREEGCQPQHF	TRBV14	TRBJ1-5	CMV	Pathogens
CASREERKAFF	TRBV6-1	TRBJ1-1	CMV	Pathogens
CASREETQYF	TRBV6-5	TRBJ2-5	CMV	Pathogens
CASREGANGYTF	TRBV25-1	TRBJ1-2	CMV	Pathogens
CASREGESNTEAFF	TRBV4-1	TRBJ1-1	CMV	Pathogens
CASREGETQYF	TRBV19	TRBJ2-5	CMV	Pathogens
CASREGEYYGYTF	TRBV6-1	TRBJ1-2	CMV	Pathogens
CASREGEYYGYTF	TRBV9	TRBJ2-5	CMV	Pathogens
CASREGGGGTEAFF	TRBV7-9	TRBJ1-1	CMV	Pathogens
CASREGGTSYEQYF	TRBV2	TRBJ2-7	CMV	Pathogens
CASREGLGNNQPQHF	TRBV7-2	TRBJ1-5	CMV	Pathogens
CASREGLNSGNTIYF	TRBV5-1	TRBJ1-3	CMV	Pathogens
CASREGLRGWEQYF	TRBV10-2	TRBJ2-7	CMV	Pathogens
CASREGLSNEQFF	TRBV7-9	TRBJ2-1	CMV	Pathogens
CASREGMTEAFF	TRBV6-1	TRBJ1-1	CMV	Pathogens
CASREGQAYGYTF	TRBV19	TRBJ1-2	CMV	Pathogens
CASREGQFQETQYF	TRBV6-5	TRBJ2-5	CMV	Pathogens
CASREGQGAGYEQYF	TRBV6-5	TRBJ2-7	CMV	Pathogens
CASREGSGGAYNEQFF	TRBV2	TRBJ2-1	CMV	Pathogens
CASREGTGIRETQYF	TRBV6-5	TRBJ2-5	CMV	Pathogens
CASREGTGNEQYF	TRBV2	TRBJ2-7	CMV	Pathogens
CASREGTSGGETQYF	TRBV2	TRBJ2-5	CMV	Pathogens
CASREGVGEQYF	TRBV5-4	TRBJ2-7	CMV	Pathogens
CASREGVTEAFF	TRBV6-3	TRBJ1-1	CMV	Pathogens
CASREGYEQFF	TRBV29-1	TRBJ2-3	CMV	Pathogens
CASREGYEQFF	TRBV7-3	TRBJ2-1	CMV	Pathogens
CASREIQGGTEAFF	TRBV4-3	TRBJ1-1	CMV	Pathogens
CASREIQGSGANVLTF	TRBV7-9	TRBJ2-6	CMV	Pathogens
CASREKGHRRDNEQFF	TRBV27	TRBJ2-1	CMV	Pathogens
CASRELSQYF	TRBV2	TRBJ2-7	CMV	Pathogens
CASRELTGFSYEQYF	TRBV2	TRBJ2-7	CMV	Pathogens
CASRENREAFF	TRBV6-1	TRBJ1-1	CMV	Pathogens
CASREPSGRADEQFF	TRBV12-3	TRBJ2-1	CMV	Pathogens
CASREPSGRADEQFF	TRBV7-9	TRBJ2-3	CMV	Pathogens
CASREPVGRNEQFF	TRBV6-5	TRBJ2-1	CMV	Pathogens
CASREQGNTEAFF	TRBV6-1	TRBJ1-1	CMV	Pathogens
CASREQGTHSNQPQHF	TRBV19	TRBJ1-5	CMV	Pathogens
CASRERDRGLNQPQHF	TRBV6-1	TRBJ1-5	CMV	Pathogens
CASRERELGWFEQFF	TRBV2	TRBJ2-1	CMV	Pathogens
CASRERGWVEQFF	TRBV5-6	TRBJ2-1	CMV	Pathogens
CASRERTGPRTDTQYF	TRBV4-1	TRBJ2-3	CMV	Pathogens
CASRESLNEKLFF	TRBV2	TRBJ1-4	CMV	Pathogens
CASRESNTEAFF	TRBV27	TRBJ1-1	CMV	Pathogens
CASRESPGYTF	TRBV6-6	TRBJ1-2	CMV	Pathogens
CASRESSNTGELFF	TRBV10-1	TRBJ2-2	CMV	Pathogens
CASRETGGAQPQHF	TRBV28	TRBJ1-5	CMV	Pathogens
CASRETGGSAYEQYF	TRBV6-1	TRBJ2-7	CMV	Pathogens
CASRETGGYTEAFF	TRBV2	TRBJ1-1	CMV	Pathogens
CASRETGKTDGYTF	TRBV7-9	TRBJ1-2	CMV	Pathogens
CASRETGLNQPQHF	TRBV19	TRBJ1-5	CMV	Pathogens
CASRETGSGYNEQFF	TRBV6-1	TRBJ2-1	CMV	Pathogens
[truncated: 45,876 more rows]
